# Supplementary material for: 2-Ethyl-1H-imidazol-3-ium hemioxalate oxalic acid monohydrate
Source: Acta Crystallogr Sect E Struct Rep Online. 2011 Jun 11;67(Pt 7):o1627. doi: 10.1107/S1600536811020733 (PMC3152088; doi:10.1107/S1600536811020733)
Supplement: Supplementary file 1 [file e-67-o1627-sup1.cif]

##############################################################################
###                                                                        ###
###           Electronic papers (Acta Crystallographica Section C)         ###
###                                                                        ###
##############################################################################
#                                                                            #
# This paper is published electronically. It meets the data-validation       #
# criteria for publication in Acta Crystallographica Section C.              #
# The submission has been checked by a Section C Co-editor though the text   #
# in _publ_section_comments is the responsibility of the authors.            #
#                                                                            #
# Electronic papers are listed in the printed contents pages of an issue of  #
# Acta Crystallographica Section C within two months of acceptance and are   #
# available by email and via the online contents pages for that issue.       #
#                                                                            #
# Software is freely available for graphical display of the structure(s) in  #
# this CIF.  For information consult the CIF home page http://www.iucr.org/  #
# cif/home.html                                                              #
#                                                                            #
#            Copyright International Union of Crystallography                #
#                                                                            #
##############################################################################
data_I
_audit_creation_method     SHELXL-97
_chemical_name_systematic
;
2-Ethyl-1<i>H</i>-imidazol-3-ium hemioxalate oxalic acid monohydrate
;
_chemical_name_common     ?
_chemical_formula_moiety     'C5 H9 N2 +, 0.5(C2 O4 2-),  C2 H2 O4, H2 O'
_chemical_formula_sum     'C8 H13 N2 O7'
_chemical_formula_iupac     'C5 H9 N2 +, 0.5C2 O4 2-,  C2 H2 O4, H2 O'
_chemical_formula_weight     249.20
_chemical_melting_point     ?
_symmetry_cell_setting     monoclinic
_symmetry_space_group_name_H-M     'P 21/c '
_symmetry_space_group_name_Hall     '-P 2ybc'
loop_
    _symmetry_equiv_pos_as_xyz
    'x, y, z'
    '-x, y+1/2, -z+1/2'
    '-x, -y, -z'
    'x, -y-1/2, z-1/2'
_cell_length_a     6.971(3)
_cell_length_b     15.716(7)
_cell_length_c     10.484(4)
_cell_angle_alpha     90.00
_cell_angle_beta     93.736(8)
_cell_angle_gamma     90.00
_cell_volume     1146.1(8)
_cell_formula_units_Z     4
_cell_measurement_reflns_used     ?
_cell_measurement_theta_min     2.3380
_cell_measurement_theta_max     27.4855
_cell_measurement_temperature     293(2)
_exptl_crystal_description     'Prism'
_exptl_crystal_colour     'Colourless'
_exptl_crystal_size_max     0.3000
_exptl_crystal_size_mid     0.2500
_exptl_crystal_size_min     0.2000
_exptl_crystal_density_diffrn     1.444
_exptl_crystal_density_meas     ?
_exptl_crystal_density_method     'not measured'
_exptl_crystal_F_000     524.0
_exptl_absorpt_coefficient_mu     0.128
_exptl_absorpt_correction_type     multi-scan
_exptl_absorpt_process_details     '(CrystalClear; Rigaku, 2005)'
_exptl_absorpt_correction_T_min     0.962
_exptl_absorpt_correction_T_max     0.975
_exptl_special_details
;
;
_diffrn_ambient_temperature     293(2)
_diffrn_radiation_type     MoK\a
_diffrn_radiation_wavelength     0.71073
_diffrn_radiation_source     'fine-focus sealed tube'
_diffrn_radiation_monochromator     graphite
_diffrn_measurement_device_type     'Rigaku SCXmini'
_diffrn_measurement_method     'CCD_Profile_fitting'
_diffrn_detector_area_resol_mean     ?
_diffrn_reflns_number     12371
_diffrn_reflns_av_R_equivalents     0.0387
_diffrn_reflns_av_sigmaI/netI     0.0308
_diffrn_reflns_theta_min     2.93
_diffrn_reflns_theta_max     27.47
_diffrn_reflns_theta_full     27.47
_diffrn_measured_fraction_theta_max     0.997
_diffrn_measured_fraction_theta_full     0.997
_diffrn_reflns_limit_h_min     -9
_diffrn_reflns_limit_h_max     9
_diffrn_reflns_limit_k_min     -20
_diffrn_reflns_limit_k_max     20
_diffrn_reflns_limit_l_min     -13
_diffrn_reflns_limit_l_max     13
_diffrn_standards_number     ?
_diffrn_standards_interval_count     ?
_diffrn_standards_interval_time     ?
_diffrn_standards_decay_%     ?
_refine_special_details
;
Refinement of <i>F</i>^2^ against ALL reflections. The weighted <i>R</i>-factor
<i>wR</i> and goodness of fit <i>S</i> are based on <i>F</i>^2^, conventional
<i>R</i>-factors <i>R</i> are based on <i>F</i>, with <i>F</i> set to zero for
negative <i>F</i>^2^. The threshold expression of <i>F</i>^2^ >
\s(<i>F</i>^2^) is used only for calculating <i>R</i>-factors(gt) <i>etc</i>.
and is not relevant to the choice of reflections for refinement.
<i>R</i>-factors based on <i>F</i>^2^ are statistically about twice as large
as those based on <i>F</i>, and <i>R</i>- factors based on ALL data will be
even larger.
;
_reflns_number_total     2614
_reflns_number_gt     2192
_reflns_threshold_expression     I>2sigma(I)
_refine_ls_structure_factor_coef     Fsqd
_refine_ls_matrix_type     full
_refine_ls_R_factor_all     0.0580
_refine_ls_R_factor_gt     0.0461
_refine_ls_wR_factor_gt     0.1072
_refine_ls_wR_factor_ref     0.1147
_refine_ls_goodness_of_fit_ref     1.075
_refine_ls_restrained_S_all     1.077
_refine_ls_number_reflns     2614
_refine_ls_number_parameters     183
_refine_ls_number_restraints     3
_refine_ls_hydrogen_treatment     mixed
_refine_ls_weighting_scheme     calc
_refine_ls_weighting_details
         'calc w=1/[\s^2^(Fo^2^)+(0.0549P)^2^+0.3631P] where P=(Fo^2^+2Fc^2^)/3'
_atom_sites_solution_hydrogens     geom
_atom_sites_solution_primary     direct
_atom_sites_solution_secondary     difmap
_refine_ls_shift/su_max     0.000
_refine_ls_shift/su_mean     0.000
_refine_diff_density_max     0.349
_refine_diff_density_min     -0.442
_refine_ls_extinction_method     'SHELXL97 (Sheldrick, 2008)'
_refine_ls_extinction_coef     0
loop_
    _atom_type_symbol
    _atom_type_description
    _atom_type_scat_dispersion_real
    _atom_type_scat_dispersion_imag
    _atom_type_scat_source
    'C' 'C' 0.0033 0.0016
                         'International Tables Vol C Tables 4.2.6.8 and 6.1.1.4'
    'H' 'H' 0.0000 0.0000
                         'International Tables Vol C Tables 4.2.6.8 and 6.1.1.4'
    'N' 'N' 0.0061 0.0033
                         'International Tables Vol C Tables 4.2.6.8 and 6.1.1.4'
    'O' 'O' 0.0106 0.0060
                         'International Tables Vol C Tables 4.2.6.8 and 6.1.1.4'
_computing_data_collection     'CrystalClear (Rigaku, 2005)'
_computing_cell_refinement     'CrystalClear (Rigaku, 2005)'
_computing_data_reduction     'CrystalClear (Rigaku, 2005)'
_computing_structure_solution     'SHELXS97 (Sheldrick, 2008)'
_computing_structure_refinement     'SHELXL97 (Sheldrick, 2008)'
_computing_molecular_graphics     'SHELXTL (Sheldrick, 2008)'
_computing_publication_material     'SHELXL97 (Sheldrick, 2008)'
loop_
    _atom_site_type_symbol
    _atom_site_label
    _atom_site_fract_x
    _atom_site_fract_y
    _atom_site_fract_z
    _atom_site_U_iso_or_equiv
    _atom_site_adp_type
    _atom_site_calc_flag
    _atom_site_refinement_flags
    _atom_site_occupancy
    _atom_site_symmetry_multiplicity
    _atom_site_disorder_assembly
    _atom_site_disorder_group
    C C1 0.1308(3) 0.28168(12) 0.2483(2) 0.0343(4) Uani d . 1 1 . .
    H H1 0.0466 0.3066 0.3025 0.041 Uiso calc R 1 1 . .
    C C2 0.1140(3) 0.20420(12) 0.1945(2) 0.0364(5) Uani d . 1 1 . .
    H H2 0.0158 0.1652 0.2044 0.044 Uiso calc R 1 1 . .
    C C3 0.3798(4) 0.26258(12) 0.1326(2) 0.0475(6) Uani d U 1 1 . .
    C C6 0.2852(2) 0.51305(9) 0.44765(14) 0.0159(3) Uani d . 1 1 . .
    C C7 0.1981(2) 0.55010(10) 0.56719(14) 0.0181(3) Uani d . 1 1 . .
    C C8 0.9398(2) 0.49850(10) 0.06011(14) 0.0169(3) Uani d . 1 1 . .
    N N1 0.2691(3) 0.19373(9) 0.12234(15) 0.0358(4) Uani d U 1 1 A .
    H H1B 0.2914 0.1495 0.0774 0.043 Uiso calc R 1 1 . .
    N N2 0.2952(2) 0.31678(9) 0.20807(16) 0.0349(4) Uani d . 1 1 A .
    H H2A 0.3378 0.3666 0.2286 0.042 Uiso calc R 1 1 . .
    O O1 0.14141(16) 0.48966(7) 0.64012(10) 0.0203(3) Uani d . 1 1 . .
    H H1A 0.0967 0.5104 0.7036 0.031 Uiso calc R 1 1 . .
    O O2 0.1875(2) 0.62570(8) 0.58419(13) 0.0393(4) Uani d . 1 1 . .
    O O3 0.31598(17) 0.43711(7) 0.43807(10) 0.0212(3) Uani d . 1 1 . .
    O O4 0.32172(16) 0.57027(7) 0.36275(10) 0.0201(3) Uani d . 1 1 . .
    H H4 0.3622 0.5469 0.2999 0.030 Uiso calc R 1 1 . .
    O O5 0.76442(16) 0.51317(9) 0.04421(11) 0.0278(3) Uani d . 1 1 . .
    O O6 1.03061(15) 0.48204(8) 0.16451(10) 0.0218(3) Uani d . 1 1 . .
    O O7 0.54960(17) 0.51036(7) 0.82209(11) 0.0202(3) Uani d . 1 1 . .
    H H7A 0.442(4) 0.5011(14) 0.852(2) 0.042(6) Uiso d . 1 1 . .
    H H7B 0.631(4) 0.5075(15) 0.890(3) 0.054(7) Uiso d . 1 1 . .
    C C4 0.5878(6) 0.2787(2) 0.0900(3) 0.0317(8) Uani d PU 0.655(6) 1 A 1
    H H4A 0.6477 0.3251 0.1390 0.038 Uiso calc PR 0.655(6) 1 A 1
    H H4B 0.6659 0.2281 0.1040 0.038 Uiso calc PR 0.655(6) 1 A 1
    C C5 0.5713(5) 0.3010(2) -0.0500(3) 0.0474(11) Uani d PU 0.655(6) 1 A 1
    H H5A 0.6971 0.3114 -0.0788 0.071 Uiso calc PR 0.655(6) 1 A 1
    H H5B 0.4938 0.3511 -0.0627 0.071 Uiso calc PR 0.655(6) 1 A 1
    H H5C 0.5126 0.2546 -0.0976 0.071 Uiso calc PR 0.655(6) 1 A 1
    C C5' 0.6915(11) 0.2936(4) 0.0908(7) 0.0416(18) Uani d P 0.345(6) 1 A 2
    H H5'A 0.7855 0.3046 0.0299 0.062 Uiso calc PR 0.345(6) 1 A 2
    H H5'B 0.7294 0.2445 0.1408 0.062 Uiso calc PR 0.345(6) 1 A 2
    H H5'C 0.6822 0.3419 0.1459 0.062 Uiso calc PR 0.345(6) 1 A 2
    C C4' 0.4958(9) 0.2770(3) 0.0199(6) 0.0285(17) Uani d P 0.345(6) 1 A 2
    H H4'A 0.4507 0.3258 -0.0301 0.034 Uiso calc PR 0.345(6) 1 A 2
    H H4'B 0.4980 0.2272 -0.0347 0.034 Uiso calc PR 0.345(6) 1 A 2
loop_
    _atom_site_aniso_label
    _atom_site_aniso_U_11
    _atom_site_aniso_U_22
    _atom_site_aniso_U_33
    _atom_site_aniso_U_12
    _atom_site_aniso_U_13
    _atom_site_aniso_U_23
    C1 0.0365(10) 0.0252(9) 0.0430(11) 0.0018(7) 0.0161(9) -0.0093(8)
    C2 0.0340(10) 0.0249(9) 0.0510(12) 0.0005(8) 0.0089(9) -0.0090(9)
    C3 0.0680(14) 0.0176(8) 0.0619(14) 0.0043(8) 0.0436(12) -0.0004(9)
    C6 0.0147(7) 0.0181(7) 0.0152(7) -0.0011(5) 0.0025(5) 0.0011(6)
    C7 0.0186(7) 0.0197(8) 0.0167(7) 0.0002(6) 0.0054(6) -0.0007(6)
    C8 0.0158(7) 0.0207(7) 0.0148(7) 0.0004(6) 0.0047(6) -0.0005(6)
    N1 0.0606(11) 0.0176(7) 0.0312(8) 0.0073(6) 0.0169(8) -0.0054(6)
    N2 0.0422(9) 0.0179(7) 0.0466(10) 0.0011(6) 0.0166(8) -0.0085(7)
    O1 0.0273(6) 0.0199(6) 0.0149(5) 0.0002(4) 0.0096(4) 0.0004(4)
    O2 0.0628(9) 0.0165(6) 0.0427(8) 0.0004(6) 0.0359(7) -0.0034(5)
    O3 0.0300(6) 0.0157(5) 0.0188(6) 0.0006(4) 0.0085(5) 0.0001(4)
    O4 0.0275(6) 0.0173(5) 0.0166(5) 0.0009(4) 0.0089(4) 0.0024(4)
    O5 0.0141(6) 0.0540(8) 0.0158(6) 0.0034(5) 0.0051(4) 0.0023(5)
    O6 0.0172(6) 0.0350(7) 0.0134(5) 0.0028(5) 0.0037(4) 0.0025(5)
    O7 0.0159(6) 0.0284(6) 0.0168(6) 0.0005(5) 0.0046(5) -0.0002(5)
    C4 0.0362(17) 0.0220(15) 0.0368(16) 0.0076(14) 0.0020(19) -0.0043(12)
    C5 0.051(2) 0.048(2) 0.0449(17) 0.0109(16) 0.0211(17) 0.0148(16)
    C5' 0.028(4) 0.037(4) 0.059(4) -0.001(3) -0.001(3) -0.014(3)
    C4' 0.036(3) 0.023(3) 0.028(4) 0.002(2) 0.010(3) -0.002(2)
_geom_special_details
;
All e.s.d.'s (except the e.s.d. in the dihedral angle between two l.s. planes)
are estimated using the full covariance matrix. The cell e.s.d.'s are taken
into account individually in the estimation of e.s.d.'s in distances, angles
and torsion angles; correlations between e.s.d.'s in cell parameters are only
used when they are defined by crystal symmetry. An approximate (isotropic)
treatment of cell e.s.d.'s is used for estimating e.s.d.'s involving l.s.
planes.
;
loop_
    _geom_bond_atom_site_label_1
    _geom_bond_atom_site_label_2
    _geom_bond_site_symmetry_2
    _geom_bond_distance
    _geom_bond_publ_flag
    C1 C2 . 1.344(3) ?
    C1 N2 . 1.363(3) ?
    C1 H1 . 0.9300 ?
    C2 N1 . 1.369(2) ?
    C2 H2 . 0.9300 ?
    C3 N1 . 1.329(3) ?
    C3 N2 . 1.327(2) ?
    C3 C4' . 1.491(6) ?
    C3 C4 . 1.565(5) ?
    C6 O3 . 1.2179(19) ?
    C6 O4 . 1.3022(18) ?
    C6 C7 . 1.542(2) ?
    C7 O2 . 1.204(2) ?
    C7 O1 . 1.2970(19) ?
    C8 O5 . 1.2449(19) ?
    C8 O6 . 1.2550(19) ?
    C8 C8 3_765 1.559(3) ?
    N1 H1B . 0.8600 ?
    N2 H2A . 0.8600 ?
    O1 H1A . 0.8200 ?
    O4 H4 . 0.8200 ?
    O7 H7A . 0.84(3) ?
    O7 H7B . 0.88(3) ?
    C4 C5 . 1.505(5) ?
    C4 H4A . 0.9700 ?
    C4 H4B . 0.9700 ?
    C5 H5A . 0.9600 ?
    C5 H5B . 0.9600 ?
    C5 H5C . 0.9600 ?
    C5' C4' . 1.532(10) ?
    C5' H5'A . 0.9600 ?
    C5' H5'B . 0.9600 ?
    C5' H5'C . 0.9600 ?
    C4' H4'A . 0.9700 ?
    C4' H4'B . 0.9700 ?
loop_
    _geom_angle_atom_site_label_1
    _geom_angle_atom_site_label_2
    _geom_angle_atom_site_label_3
    _geom_angle_site_symmetry_1
    _geom_angle_site_symmetry_3
    _geom_angle
    _geom_angle_publ_flag
    C2 C1 N2 . . 106.81(16) ?
    C2 C1 H1 . . 126.6 ?
    N2 C1 H1 . . 126.6 ?
    C1 C2 N1 . . 106.87(17) ?
    C1 C2 H2 . . 126.6 ?
    N1 C2 H2 . . 126.6 ?
    N1 C3 N2 . . 106.99(18) ?
    N1 C3 C4' . . 113.7(3) ?
    N2 C3 C4' . . 131.3(3) ?
    N1 C3 C4 . . 130.74(19) ?
    N2 C3 C4 . . 121.5(2) ?
    C4' C3 C4 . . 35.9(3) ?
    O3 C6 O4 . . 125.24(14) ?
    O3 C6 C7 . . 121.20(13) ?
    O4 C6 C7 . . 113.55(13) ?
    O2 C7 O1 . . 127.68(14) ?
    O2 C7 C6 . . 121.60(14) ?
    O1 C7 C6 . . 110.71(13) ?
    O5 C8 O6 . . 126.16(14) ?
    O5 C8 C8 . 3_765 117.49(17) ?
    O6 C8 C8 . 3_765 116.35(16) ?
    C3 N1 C2 . . 109.44(15) ?
    C3 N1 H1B . . 125.3 ?
    C2 N1 H1B . . 125.3 ?
    C3 N2 C1 . . 109.87(16) ?
    C3 N2 H2A . . 125.1 ?
    C1 N2 H2A . . 125.1 ?
    C7 O1 H1A . . 109.5 ?
    C6 O4 H4 . . 109.5 ?
    H7A O7 H7B . . 104(2) ?
    C5 C4 C3 . . 107.6(3) ?
    C5 C4 H4A . . 110.2 ?
    C3 C4 H4A . . 110.2 ?
    C5 C4 H4B . . 110.2 ?
    C3 C4 H4B . . 110.2 ?
    H4A C4 H4B . . 108.5 ?
    C4 C5 H5A . . 109.5 ?
    C4 C5 H5B . . 109.5 ?
    H5A C5 H5B . . 109.5 ?
    C4 C5 H5C . . 109.5 ?
    H5A C5 H5C . . 109.5 ?
    H5B C5 H5C . . 109.5 ?
    C4' C5' H5'A . . 109.5 ?
    C4' C5' H5'B . . 109.5 ?
    H5'A C5' H5'B . . 109.5 ?
    C4' C5' H5'C . . 109.5 ?
    H5'A C5' H5'C . . 109.5 ?
    H5'B C5' H5'C . . 109.5 ?
    C3 C4' C5' . . 98.8(5) ?
    C3 C4' H4'A . . 112.0 ?
    C5' C4' H4'A . . 112.0 ?
    C3 C4' H4'B . . 112.0 ?
    C5' C4' H4'B . . 112.0 ?
    H4'A C4' H4'B . . 109.7 ?
loop_
    _geom_hbond_atom_site_label_D
    _geom_hbond_atom_site_label_H
    _geom_hbond_atom_site_label_A
    _geom_hbond_site_symmetry_A
    _geom_hbond_distance_DH
    _geom_hbond_distance_HA
    _geom_hbond_distance_DA
    _geom_hbond_angle_DHA
    N1 H1B O3 4_565 0.86 2.01 2.855(2) 166.4
    N1 H1B O1 4_565 0.86 2.53 3.026(2) 117.7
    N2 H2A O7 3_666 0.86 2.17 2.949(2) 151.2
    N2 H2A O3 . 0.86 2.47 3.060(2) 126.2
    O1 H1A O6 3_666 0.82 1.70 2.4800(16) 159.4
    O4 H4 O7 3_666 0.82 1.71 2.5283(17) 174.4
    O7 H7A O5 3_666 0.84(3) 1.87(3) 2.7006(18) 166(2)
    O7 H7B O5 1_556 0.88(3) 1.82(3) 2.6856(19) 169(2)
    O7 H7B O6 3_766 0.88(3) 2.47(3) 2.923(2) 113(2)
data_global
_journal_date_recd_electronic     2011-04-25
_journal_date_accepted     2011-05-30
_journal_name_full     'Acta Crystallographica, Section E'
_journal_year     2011
_journal_volume     67
_journal_issue      7
_journal_page_first     eo1627
_journal_page_last     eo1627
_journal_paper_category     QO
_journal_coeditor_code     QM2009
_publ_contact_author_name     'Run-Qiang Zhu'
_publ_contact_author_address
;
Ordered Matter Science Research Center,
College of Chemistry and Chemical Engineering,
Southeast University,
Nanjing 211189
People's Republic of China
;
_publ_contact_author_email     'zhurunqiang@163.com'
_publ_contact_author_fax     '862552090626'
_publ_contact_author_phone     '862552090626'
_publ_section_title
;
2-Ethyl-1<i>H</i>-imidazol-3-ium hemioxalate oxalic acid monohydrate
;
loop_
    _publ_author_name
    _publ_author_footnote
    _publ_author_address
    'Zhu*, Run-Qiang' .
;
Ordered Matter Science Research Center,
College of Chemistry and Chemical Engineering,
Southeast University,
Nanjing 211189, People's Republic of China
;
_publ_section_abstract
;
In the title compound, C~5~H~9~N~2~^+^.0.5C~2~O~4~^2-^.C~2~H~2~O~4~.H~2~O, the
anions, cations and water moleculars are linked by N---H...O and O---H...O
hydrogen bonds which define a tightly bound three-dimensional structure. The
title compound is a layered structure as viewed along the <i>a</i> or <i>c</i>
axis; one layer contains water and oxalic acid molecules, the other the
imidazolium cation. The C atoms of the ethyl group of the 2-ethylimidazolium
cation are disordered over two positions of equal occupancy.
;
_publ_section_comment
;
The basic method to find potential ferroelectric phase change material is
Dielectric constant measurement of compounds with temperature (Fu <i>et
al.</i>, 2009; Ye <i>et al.</i>, 2006; Zhang <i>et al.</i>,
2008; Zhang <i>et
al.</i>, 2010). Unfortunately, the title compound's dielectric dose not
appear
strange from 80 K to 298 K (m.p.219--229).
By X-ray diffraction analysis in 123 K, we can define the structure of title
compound as Fig.1. Title compound, of the formula [C~5~H~9~N~2~] ~2~^+^
[C~2~O~4~]^2-^.C~2~H~2~O~4~.2H~2~O, was obtained by 2 - ethyl imidazole,
oxalic acid in water in basic aqueous solution and was isolated as colourless
crystals. The whole molecules are organized in a three-dimensional structure
involving hydrogen bonds, both intercationic and between cations and water
molecules. The O...O distances of the hydrogen bonding are observed to be in
the range of 2.476(3)--2.924(3) \%A and the N...O distances of the hydrogen
bonding are in the range of 2.054(2) - 3.059(2) \%A for table1.
;
_publ_section_acknowledgements
;
This work was supported by Southeast University.
;
_publ_section_references
;
Fu, D.-W., Ge, J.-Z., Dai, J., Ye, H.-Y. & Qu, Z.-R. (2009). <i>Inorg.
Chem. Commun.</i> <b>12</b>, 994--997.
Rigaku  (2005). <i>CrystalClear</i>. Rigaku Corporation, Tokyo, Japan.
Sheldrick, G. M. (2008). <i>Acta Cryst.</i> A<b>64</b>, 112--122.
Ye, Q., Song, Y.-M., Wang, G.-X., Chen, K. & Fu, D.-W. (2006). <i>J.
Am. Chem. Soc.</i> <b>128</b>, 6554--6555.
Zhang, W., Xiong, R.-G. & Huang, S.-P. D. (2008). <i>J. Am. Chem.
Soc.</i> <b>130</b>, 10468--10469.
Zhang, W., Ye, H.-Y., Cai, H.-L., Ge, J.-Z. & Xiong, R.-G. (2010).
<i>J. Am. Chem. Soc.</i> <b>132</b>, 7300--7302.
;
_publ_section_related_literature
;
For general background on ferroelectric organic frameworks, see: Fu <i>et
al.</i> (2009); Ye <i>et al.</i> (2006); Zhang <i>et al.</i>
(2008, 2010).
;
_publ_section_exptl_prep
;
A mixture of 2 - ethyl imidazole (2.4 g, 25 mmol), oxalic acid (3.15 g, 25 mmol)
in water was stirred for several days at ambient temperature, Colourless sheet
crystals were obtained.
;
_publ_section_exptl_refinement
;
Positional parameter of all the H atoms except for H7A and H7B were calculated
geometrically and the H atoms were set to ride on the C atoms to which they
are bonded, with <i>U</i>~iso~(H) =1.2Ueq(C). The H7A and H7B on the O7 was
freely refined.
;
