# Supplementary material for: 2-Ethyl-1H-imidazol-3-ium hemioxalate oxalic acid monohydrate
Source: Acta Crystallogr Sect E Struct Rep Online. 2011 Jun 11;67(Pt 7):o1627. doi: 10.1107/S1600536811020733 (PMC3152088; doi:10.1107/S1600536811020733)
Supplement: Supplementary file 2 [file e-67-o1627-Isup2.hkl]

# 
# h,k,l, Fc-squared, Fo-squared, sigma(Fo-squared) and status flag 
# 
data_I
_shelx_title ' a in P2(1)/c' 
_shelx_refln_list_code          4 
_shelx_F_calc_maximum      107.21 
_exptl_crystal_F_000       524.00 
_reflns_d_resolution_high  0.7703 
 
loop_ 
 _symmetry_equiv_pos_as_xyz 
 'x, y, z' 
 '-x, y+1/2, -z+1/2' 
 '-x, -y, -z' 
 'x, -y-1/2, z-1/2' 
 
_cell_length_a     6.9709 
_cell_length_b    15.7164 
_cell_length_c    10.4835 
_cell_angle_alpha  90.000 
_cell_angle_beta   93.736 
_cell_angle_gamma  90.000 
 
_shelx_F_squared_multiplier     1.000 
 
loop_ 
 _refln_index_h 
 _refln_index_k 
 _refln_index_l 
 _refln_F_squared_calc 
 _refln_F_squared_meas 
 _refln_F_squared_sigma 
 _refln_observed_status 
   1   0   0      107.47       73.02      2.54 o 
   3   0   0      408.30      390.18      9.19 o 
   4   0   0       99.23      108.54      4.14 o 
   5   0   0      349.38      304.66     27.44 o 
   6   0   0       25.96       30.67      6.91 o 
   7   0   0      191.83      250.35     13.38 o 
   8   0   0      121.26      135.29     16.02 o 
   9   0   0       16.38       19.26      7.13 o 
   1   1   0     1875.04     1712.42     10.53 o 
   2   1   0      218.79      222.32      2.73 o 
   3   1   0        2.91        1.63      1.55 o 
   4   1   0      757.28      825.63     15.17 o 
   5   1   0        1.60        4.24      1.51 o 
   6   1   0      187.61      197.95      6.19 o 
   7   1   0       64.77       69.25      8.03 o 
   8   1   0        1.67        2.34      3.67 o 
   9   1   0       41.62       32.68      5.34 o 
   1   2   0     2296.84     2181.29      8.61 o 
   2   2   0       61.98       52.42      2.20 o 
   3   2   0       57.12       63.24      2.62 o 
   4   2   0      867.83     1015.61     13.98 o 
   5   2   0       25.69       38.15      4.33 o 
   6   2   0       35.21       41.41      4.80 o 
   7   2   0        9.64        9.54      3.15 o 
   8   2   0      164.59      137.70      7.77 o 
   1   3   0     3141.75     2982.94     19.66 o 
   2   3   0      815.07      808.18      8.67 o 
   3   3   0       81.96       95.79      2.67 o 
   4   3   0        3.86        5.27      1.41 o 
   5   3   0      241.48      236.17      5.28 o 
   6   3   0        0.09        0.44      2.69 o 
   7   3   0        3.44        5.59      2.80 o 
   8   3   0        8.54        9.56      3.74 o 
   1   4   0       40.03       39.82      1.78 o 
   2   4   0     1080.21     1071.41      9.47 o 
   3   4   0       12.06        8.14      1.53 o 
   4   4   0       32.01       30.00      3.32 o 
   5   4   0       20.03       17.17      3.06 o 
   6   4   0      169.02      167.29      6.75 o 
   7   4   0       76.46       85.46      7.64 o 
   8   4   0        3.62        6.04      3.10 o 
   1   5   0      109.02      154.10      2.28 o 
   2   5   0      384.56      367.92      4.76 o 
   3   5   0      395.07      373.51      5.42 o 
   4   5   0       76.46       71.92      3.96 o 
   5   5   0        1.93        4.65      2.36 o 
   6   5   0        2.20        2.81      2.78 o 
   7   5   0        0.61        2.36      3.27 o 
   8   5   0        0.27        5.93      4.93 o 
   0   6   0     6170.86     6110.06     53.83 o 
   1   6   0     1533.11     1661.51     10.59 o 
   2   6   0      124.31      124.05      3.19 o 
   3   6   0      238.89      207.43      4.07 o 
   4   6   0      768.36      823.41      9.42 o 
   5   6   0        0.30        1.14      2.12 o 
   6   6   0      278.52      266.05     13.79 o 
   7   6   0       83.19       77.49      7.20 o 
   8   6   0        1.31        7.42      3.31 o 
   1   7   0     1482.62     1563.88     11.04 o 
   2   7   0      210.84      204.93      3.85 o 
   3   7   0       67.46       62.62      3.93 o 
   4   7   0       35.57       34.71      4.26 o 
   5   7   0      121.09      118.08      4.17 o 
   6   7   0       47.82       52.12      6.52 o 
   7   7   0       14.86       10.21      3.60 o 
   8   7   0        4.69        9.20      3.12 o 
   0   8   0      272.99      242.89     11.02 o 
   1   8   0      625.06      679.76      8.26 o 
   2   8   0     1530.92     1602.62     12.16 o 
   3   8   0     1422.32     1340.20     15.07 o 
   4   8   0       10.75       15.75      3.44 o 
   5   8   0      402.79      405.06      5.94 o 
   6   8   0      113.82      111.06      7.12 o 
   7   8   0        1.32        3.10      2.66 o 
   8   8   0       24.86       30.18      5.16 o 
   1   9   0      144.11      170.72      4.23 o 
   2   9   0      240.80      227.76      4.73 o 
   3   9   0      586.97      626.00      7.57 o 
   4   9   0       53.08       46.19      5.14 o 
   5   9   0       12.08        9.27      2.49 o 
   6   9   0       80.17       74.39      6.93 o 
   7   9   0       27.93       22.99      4.39 o 
   8   9   0        5.21        6.88      2.83 o 
   0  10   0     2596.48     2696.88     30.86 o 
   1  10   0      254.10      276.70      6.60 o 
   2  10   0       79.29       78.25      5.60 o 
   3  10   0       97.19      114.51      6.18 o 
   4  10   0       31.55       37.05      4.03 o 
   5  10   0      162.41      156.59      5.92 o 
   6  10   0      197.80      205.98      7.83 o 
   7  10   0      136.13      144.62      9.20 o 
   1  11   0      152.28      146.26      4.26 o 
   2  11   0      413.07      441.72     14.27 o 
   3  11   0       54.56       51.66      4.21 o 
   4  11   0        0.12        2.88      2.25 o 
   5  11   0       18.79       18.81      3.75 o 
   6  11   0        6.92        7.34      2.33 o 
   7  11   0        0.28        2.66      3.74 o 
   0  12   0       40.10       35.15      5.41 o 
   1  12   0       53.53       44.41      4.09 o 
   2  12   0       87.75      105.26      4.76 o 
   3  12   0      329.57      337.55      6.28 o 
   4  12   0       25.24       26.21      3.16 o 
   5  12   0       65.56       76.58      5.16 o 
   6  12   0        6.93        6.26      3.22 o 
   7  12   0        1.08        2.34      3.83 o 
   1  13   0      294.88      277.56      5.63 o 
   2  13   0        0.02        1.04      2.03 o 
   3  13   0        6.19        7.46      2.54 o 
   4  13   0      283.18      272.97      6.47 o 
   5  13   0       54.66       52.02      7.47 o 
   6  13   0      121.66      122.49      8.76 o 
   0  14   0     1226.52     1229.10     16.44 o 
   1  14   0        1.21        4.84      2.96 o 
   2  14   0        6.18        5.28      2.51 o 
   3  14   0        0.16        2.69      2.03 o 
   4  14   0       66.88       75.15      6.45 o 
   5  14   0      144.89      149.56     18.05 o 
   6  14   0        3.77        7.67      4.08 o 
   1  15   0        6.84        9.16      2.27 o 
   2  15   0      777.15      755.69     10.96 o 
   3  15   0      124.84      127.19      7.89 o 
   4  15   0      419.44      450.99     10.59 o 
   5  15   0        0.80       -4.01      4.29 o 
   6  15   0       39.83       38.35      5.93 o 
   0  16   0     1091.32     1097.49     35.13 o 
   1  16   0        4.41        3.68      2.23 o 
   2  16   0      366.96      372.29      6.38 o 
   3  16   0       88.50       86.82     10.60 o 
   4  16   0       20.78       22.88      3.96 o 
   5  16   0       47.41       54.82      6.45 o 
   1  17   0       56.10       55.61      7.72 o 
   2  17   0        1.00        6.51      2.78 o 
   3  17   0        3.97        4.98      2.34 o 
   4  17   0       28.83       27.15      5.43 o 
   0  18   0       93.49       62.30     15.23 o 
   1  18   0        0.82        5.59      2.28 o 
   2  18   0       15.41       19.91      3.65 o 
   3  18   0       34.18       32.22      4.42 o 
   4  18   0       19.63       18.10      6.09 o 
   1  19   0        4.37        6.58      2.94 o 
   2  19   0       20.05       12.47      2.98 o 
   3  19   0       48.87       44.04      6.02 o 
   0  20   0        3.87        3.21      3.40 o 
   1  20   0       19.39       18.91     17.21 o 
  -9   1   1        6.81        7.68      3.38 o 
  -8   1   1       54.87       49.12      5.51 o 
  -7   1   1       32.68       36.22      4.13 o 
  -6   1   1     1032.86     1081.55      9.58 o 
  -5   1   1      998.32     1015.89     10.35 o 
  -4   1   1     2410.36     2430.09     32.23 o 
  -3   1   1      139.92      158.72      3.87 o 
  -2   1   1       42.10       41.38      2.24 o 
  -1   1   1      100.78       98.94      1.21 o 
   1   1   1        0.76        2.02      0.91 o 
   3   1   1      196.74      211.58      4.88 o 
   4   1   1        0.48        8.76      3.33 o 
   5   1   1       13.30       14.74      1.98 o 
   6   1   1      231.96      225.49      4.70 o 
   7   1   1      675.77      691.40     13.57 o 
   8   1   1       13.21       14.40      5.27 o 
  -9   2   1        0.97       11.50      4.75 o 
  -8   2   1        0.98       -0.10      4.63 o 
  -7   2   1       17.15       14.91      3.14 o 
  -6   2   1       42.31       46.90      4.90 o 
  -5   2   1       76.84       81.81      4.04 o 
  -4   2   1      351.92      346.15     12.53 o 
  -3   2   1       33.17       45.82      3.13 o 
  -2   2   1      875.80      825.79      6.88 o 
  -1   2   1      159.72      153.89      1.86 o 
   0   2   1      562.80      548.05      6.10 o 
   1   2   1      281.40      293.55      2.25 o 
   2   2   1      331.10      310.88      3.37 o 
   3   2   1      202.97      200.67      5.56 o 
   4   2   1      125.46      122.60     11.02 o 
   5   2   1       23.83       21.62      2.57 o 
   6   2   1      136.51      124.47      6.87 o 
   7   2   1       27.98       35.73      6.73 o 
   8   2   1       26.53       20.71      5.09 o 
  -8   3   1        2.04        0.95      3.12 o 
  -7   3   1       17.45       21.22      3.66 o 
  -6   3   1      193.95      188.20      4.24 o 
  -5   3   1     1151.59     1186.58     23.76 o 
  -4   3   1      705.91      669.39      8.20 o 
  -3   3   1       12.17       19.52      2.42 o 
  -2   3   1      122.64      118.89      2.91 o 
  -1   3   1     1998.59     2005.32     17.08 o 
   0   3   1      216.29      263.30      1.77 o 
   1   3   1     1938.25     1889.18      9.85 o 
   2   3   1     1653.31     1525.38     11.40 o 
   3   3   1      275.39      311.12      5.40 o 
   4   3   1      579.05      592.63      6.32 o 
   5   3   1       19.39       12.10      2.23 o 
   6   3   1      174.66      156.82      7.28 o 
   7   3   1      452.80      453.91     31.03 o 
   8   3   1        7.11       13.33      4.69 o 
  -8   4   1        0.94        0.55      3.60 o 
  -7   4   1        6.65        8.33      3.17 o 
  -6   4   1      108.35      106.30      8.51 o 
  -5   4   1       14.22       14.87      2.61 o 
  -4   4   1      483.39      497.14      5.78 o 
  -3   4   1       61.66       52.86      3.96 o 
  -2   4   1      532.25      477.83      4.39 o 
  -1   4   1      558.16      480.51      2.96 o 
   0   4   1       88.43       80.01      1.55 o 
   1   4   1     3861.97     3495.99     23.08 o 
   2   4   1      454.13      463.93      3.82 o 
   3   4   1      343.17      345.68      4.93 o 
   4   4   1        1.94        4.38      3.57 o 
   5   4   1      429.61      437.64     10.30 o 
   6   4   1        1.42        0.75      3.03 o 
   7   4   1       10.04       10.34      2.56 o 
   8   4   1        0.03        5.26      3.01 o 
  -8   5   1       28.45       31.87      5.51 o 
  -7   5   1        0.61       -3.49      3.49 o 
  -6   5   1        5.34        7.07      2.34 o 
  -5   5   1      852.78      866.57     10.44 o 
  -4   5   1        4.05       16.53      3.43 o 
  -3   5   1      384.46      395.43      5.35 o 
  -2   5   1        5.68        4.24      1.20 o 
  -1   5   1     1028.80      978.84      7.65 o 
   0   5   1     5626.56     5734.87     36.82 o 
   1   5   1       94.98       89.86      1.82 o 
   2   5   1      928.20      895.87      9.17 o 
   3   5   1        1.86        2.45      1.08 o 
   4   5   1      473.81      459.70      5.66 o 
   5   5   1        9.73        7.43      3.21 o 
   6   5   1       18.23       11.89      2.79 o 
   7   5   1      420.29      364.37      6.69 o 
   8   5   1      135.42      119.27     16.61 o 
  -8   6   1        0.33        3.10      2.20 o 
  -7   6   1        1.73        2.59      3.28 o 
  -6   6   1       38.80       38.60      4.64 o 
  -5   6   1       13.84       12.10      1.82 o 
  -4   6   1        7.46        7.43      2.16 o 
  -3   6   1      348.75      379.30      7.75 o 
  -2   6   1      604.54      617.72      8.37 o 
  -1   6   1      135.15      129.24      3.71 o 
   0   6   1       59.17       60.01      2.28 o 
   1   6   1      410.30      428.92      6.34 o 
   2   6   1      476.63      470.82      6.34 o 
   3   6   1        5.06        5.99      1.54 o 
   4   6   1       36.01       35.48      2.45 o 
   5   6   1      171.60      193.30      6.47 o 
   6   6   1      116.32       95.66      8.22 o 
   7   6   1       13.41       13.91      3.54 o 
   8   6   1       37.36       30.48      5.42 o 
  -8   7   1       48.72       42.04      5.18 o 
  -7   7   1      117.15      128.75      6.61 o 
  -6   7   1        0.00        0.81      3.47 o 
  -5   7   1      264.26      253.25      9.86 o 
  -4   7   1       43.08       41.19      4.83 o 
  -3   7   1     1128.04     1134.07     10.65 o 
  -2   7   1      288.97      287.10      3.78 o 
  -1   7   1      475.07      441.02      8.40 o 
   0   7   1      984.20      987.28      5.86 o 
   1   7   1     1165.09     1252.69     12.17 o 
   2   7   1        2.83        5.55      1.69 o 
   3   7   1      330.38      326.81      5.45 o 
   4   7   1      496.18      511.36      7.37 o 
   5   7   1      710.84      713.73     10.54 o 
   6   7   1        5.52        3.37      2.38 o 
   7   7   1      143.66      146.28      9.13 o 
   8   7   1       49.26       43.86      8.33 o 
  -8   8   1       50.40       52.71      8.36 o 
  -7   8   1        5.20        1.33      2.40 o 
  -6   8   1        0.25        3.93      2.32 o 
  -5   8   1      240.37      220.37      7.26 o 
  -4   8   1      295.74      300.80      6.43 o 
  -3   8   1      298.89      309.27      5.57 o 
  -2   8   1      133.67      121.74      2.68 o 
  -1   8   1      407.38      377.30      5.94 o 
   0   8   1       59.27       49.54      4.02 o 
   1   8   1      477.87      512.48      6.04 o 
   2   8   1       64.22       67.88      2.91 o 
   3   8   1       22.87       13.89      2.50 o 
   4   8   1       46.29       47.39      4.42 o 
   5   8   1      199.64      196.71      6.54 o 
   6   8   1        5.84       10.50      3.49 o 
   7   8   1        2.52       -0.65      2.51 o 
   8   8   1       10.68        8.50      3.32 o 
  -8   9   1       81.74       79.24     10.18 o 
  -7   9   1       89.85       97.89      6.69 o 
  -6   9   1        0.36        4.59      2.53 o 
  -5   9   1      182.83      191.63      4.89 o 
  -4   9   1       23.30       24.85      3.30 o 
  -3   9   1      749.35      767.63      8.43 o 
  -2   9   1       10.65       11.00      2.69 o 
  -1   9   1     1255.78     1234.39      9.35 o 
   0   9   1     1669.45     1791.68     16.86 o 
   1   9   1        3.30        4.94      2.32 o 
   2   9   1       44.55       72.97      6.40 o 
   3   9   1       40.75       47.29      3.80 o 
   4   9   1      458.69      447.20      7.64 o 
   5   9   1       42.80       39.35      4.91 o 
   6   9   1       23.58       24.85      5.29 o 
   7   9   1      127.06      122.51      8.99 o 
   8   9   1       57.38       54.76      9.55 o 
  -7  10   1        5.04       10.81      4.07 o 
  -6  10   1        4.51        8.58      2.72 o 
  -5  10   1        0.17        3.76      1.74 o 
  -4  10   1        1.75        4.14      2.43 o 
  -3  10   1      181.43      202.43      3.86 o 
  -2  10   1      198.33      200.26      6.86 o 
  -1  10   1      522.49      573.28      6.50 o 
   0  10   1      700.69      689.65      7.42 o 
   1  10   1      446.99      478.48      6.82 o 
   2  10   1      229.70      218.97      4.91 o 
   3  10   1      105.02      115.85      4.54 o 
   4  10   1        5.45        4.17      2.69 o 
   5  10   1      299.28      312.58      8.21 o 
   6  10   1       34.03       25.90      4.44 o 
   7  10   1        2.03        8.14      2.96 o 
  -7  11   1        1.12        7.22      3.49 o 
  -6  11   1        1.96        9.72      3.54 o 
  -5  11   1      282.23      289.12      6.41 o 
  -4  11   1       12.33       13.54      2.74 o 
  -3  11   1       98.52      100.21      5.58 o 
  -2  11   1      279.48      277.28      5.34 o 
  -1  11   1      122.13      121.21      4.36 o 
   0  11   1      223.36      232.94      4.67 o 
   1  11   1      105.53      119.86      5.28 o 
   2  11   1       76.04       60.94      6.16 o 
   3  11   1        4.07        5.84      2.47 o 
   4  11   1       92.78       93.01      4.89 o 
   5  11   1        4.77        7.43      2.42 o 
   6  11   1        0.04        1.38      2.84 o 
   7  11   1      265.02      295.83     10.16 o 
  -7  12   1        5.74       10.55      2.93 o 
  -6  12   1       56.99       58.69      6.24 o 
  -5  12   1      109.60      113.35      8.71 o 
  -4  12   1       15.31       19.35      3.01 o 
  -3  12   1      360.17      372.31      9.53 o 
  -2  12   1      383.86      392.94      6.72 o 
  -1  12   1       35.74       36.66      4.54 o 
   0  12   1       10.60       10.63      2.83 o 
   1  12   1        0.43        3.43      2.13 o 
   2  12   1       12.87       17.70      3.05 o 
   3  12   1       78.10       73.35      7.08 o 
   4  12   1      315.62      316.81      6.86 o 
   5  12   1       67.37       70.36      5.48 o 
   6  12   1        0.11       -1.46      2.83 o 
   7  12   1        1.02        0.62      3.52 o 
  -6  13   1      108.85      121.63      8.94 o 
  -5  13   1       76.33       75.62      8.49 o 
  -4  13   1       23.00       26.61      3.64 o 
  -3  13   1      110.08      112.81      4.78 o 
  -2  13   1        0.57        3.46      2.57 o 
  -1  13   1      310.21      317.62      7.22 o 
   0  13   1      159.48      158.72      4.51 o 
   1  13   1       74.90       71.09      5.13 o 
   2  13   1      115.56      116.39      5.42 o 
   3  13   1      100.95       97.60      4.21 o 
   4  13   1       38.07       34.02      4.64 o 
   5  13   1      106.99      108.74      5.37 o 
   6  13   1       21.74       23.54      5.06 o 
  -6  14   1        1.74        4.24      4.31 o 
  -5  14   1       84.97       86.42      8.03 o 
  -4  14   1      219.30      219.39      6.90 o 
  -3  14   1       60.25       67.03      8.69 o 
  -2  14   1     1275.13     1311.81     13.41 o 
  -1  14   1      143.11      140.32      4.23 o 
   0  14   1       50.97       50.41      5.62 o 
   1  14   1       16.88       14.15      2.96 o 
   2  14   1        3.51        2.46      1.89 o 
   3  14   1        5.02        8.28      2.65 o 
   4  14   1      189.25      178.86      6.00 o 
   5  14   1      100.45      116.41      8.86 o 
   6  14   1      126.60      133.76      9.45 o 
  -6  15   1      115.34       86.57      9.37 o 
  -5  15   1       41.66       34.82      5.37 o 
  -4  15   1       29.85       29.89      4.15 o 
  -3  15   1       67.47       69.58      7.04 o 
  -2  15   1        4.22        6.07      2.28 o 
  -1  15   1        0.03        1.28      1.51 o 
   0  15   1      398.22      381.95      6.25 o 
   1  15   1      114.30      108.47      7.19 o 
   2  15   1      839.12      846.63     15.24 o 
   3  15   1        2.48        1.25      2.37 o 
   4  15   1        2.53        4.82      2.45 o 
   5  15   1        9.79       15.86      3.60 o 
   6  15   1       29.81       32.07      5.45 o 
  -5  16   1        1.22       10.66      4.33 o 
  -4  16   1        5.61        9.21      3.68 o 
  -3  16   1       24.08       21.19      4.19 o 
  -2  16   1      360.77      368.28      8.42 o 
  -1  16   1        8.57        5.72      2.52 o 
   0  16   1      193.95      179.42      4.95 o 
   1  16   1        5.50        8.93      2.85 o 
   2  16   1       73.58       68.32      8.76 o 
   3  16   1       12.78       12.61      2.30 o 
   4  16   1      157.02      161.49      9.40 o 
   5  16   1      137.58      145.06     16.96 o 
  -4  17   1       39.30       39.86      5.82 o 
  -3  17   1        2.16        5.19      2.59 o 
  -2  17   1        1.70        2.53      2.15 o 
  -1  17   1       55.22       48.62      6.31 o 
   0  17   1       24.42       26.06      2.86 o 
   1  17   1       40.10       38.79      5.33 o 
   2  17   1      417.41      416.64      7.19 o 
   3  17   1        2.14        4.32      2.69 o 
   4  17   1       42.96       35.74      5.29 o 
  -4  18   1        0.27        2.53      3.64 o 
  -3  18   1       17.26       11.33      3.10 o 
  -2  18   1      145.20      166.94      7.34 o 
  -1  18   1      165.63      177.57      6.83 o 
   0  18   1       65.15       55.61      7.55 o 
   1  18   1       52.30       39.18      7.47 o 
   2  18   1        0.00        2.24      2.29 o 
   3  18   1        0.22        4.58      3.59 o 
   4  18   1       15.95       16.47      4.39 o 
  -3  19   1        5.61        5.22      2.11 o 
  -2  19   1       23.83       23.67      4.27 o 
  -1  19   1       23.13       21.25      4.15 o 
   0  19   1        0.11        4.94      3.07 o 
   1  19   1       68.15       49.19      8.53 o 
   2  19   1        0.63        6.04      2.34 o 
   3  19   1        4.93        6.29      2.96 o 
  -1  20   1        2.16        0.69      2.72 o 
   0  20   1        5.74        0.63      3.08 o 
   1  20   1        1.09        2.38      2.62 o 
  -9   0   2       18.45       20.98      6.80 o 
  -8   0   2        2.27        5.63      7.24 o 
  -7   0   2      147.49      139.66      7.21 o 
  -6   0   2       31.87       29.01      5.90 o 
  -5   0   2      222.24      221.59     21.67 o 
  -4   0   2      417.32      388.90      8.18 o 
  -3   0   2      801.54      778.25      7.81 o 
  -2   0   2      112.51       81.52      2.05 o 
  -1   0   2      123.51      100.79      2.36 o 
   0   0   2      593.11      590.64      4.35 o 
   1   0   2     4376.27     4338.72     24.88 o 
   5   0   2       17.92       20.55      4.29 o 
   6   0   2       35.93       38.95      6.33 o 
   7   0   2      208.13      206.79     11.86 o 
   8   0   2       93.59       72.88     14.50 o 
  -9   1   2        2.67        3.85      3.48 o 
  -8   1   2       51.25       44.99      5.44 o 
  -7   1   2       13.05       10.13      2.12 o 
  -6   1   2      164.75      151.22      4.78 o 
  -5   1   2      270.85      276.95      5.59 o 
  -4   1   2      138.47      135.65      4.97 o 
  -3   1   2     2730.69     2996.20     47.06 o 
  -2   1   2       21.15       26.44      2.04 o 
  -1   1   2      946.86      906.30     10.79 o 
   0   1   2     4826.70     4566.62     28.09 o 
   1   1   2     5496.04     5125.89     38.00 o 
   2   1   2     1050.24     1007.03      8.81 o 
   3   1   2      271.42      267.52      3.94 o 
   4   1   2        1.51        2.31      1.55 o 
   5   1   2       80.32       72.36      3.09 o 
   6   1   2       13.97       11.49      2.77 o 
   7   1   2       58.78       82.47      6.76 o 
   8   1   2        0.23        6.42      3.58 o 
  -8   2   2       36.18       45.40      5.80 o 
  -7   2   2       47.70       30.45      4.36 o 
  -6   2   2       16.15       14.72      3.32 o 
  -5   2   2      194.77      222.17      5.32 o 
  -4   2   2     1407.55     1544.87     10.93 o 
  -3   2   2     2351.38     2451.13     16.20 o 
  -2   2   2      628.14      729.17      7.28 o 
  -1   2   2        0.24        2.36      0.88 o 
   0   2   2     2981.77     2768.14     17.06 o 
   1   2   2     7835.09     7533.53     41.37 o 
   2   2   2    11493.61    12142.15     65.85 o 
   3   2   2      858.21      885.07     11.58 o 
   4   2   2     1388.40     1481.31     12.24 o 
   5   2   2      142.29      132.61      9.22 o 
   6   2   2       93.18       90.91      8.21 o 
   7   2   2      163.88      142.23     10.06 o 
   8   2   2        6.45       -3.53      4.58 o 
  -8   3   2        0.00       -0.39      2.75 o 
  -7   3   2       65.48       62.01      4.60 o 
  -6   3   2      277.27      280.21      5.54 o 
  -5   3   2        5.26        5.81      2.29 o 
  -4   3   2      163.22      146.31      3.17 o 
  -3   3   2       11.08        4.85      1.91 o 
  -2   3   2     2088.32     2068.71     17.02 o 
  -1   3   2      578.11      531.18      6.25 o 
   0   3   2     2219.18     2197.74      9.92 o 
   1   3   2     1185.32     1183.12      7.86 o 
   2   3   2      267.34      298.53      4.72 o 
   3   3   2      364.19      359.16      7.10 o 
   4   3   2      289.03      292.72      6.01 o 
   5   3   2      192.75      203.25      5.54 o 
   6   3   2       31.12       25.42      4.01 o 
   7   3   2        0.54       -2.16      3.23 o 
   8   3   2        0.32        7.00      3.68 o 
  -8   4   2        0.46        2.54      3.12 o 
  -7   4   2        4.19        3.19      2.82 o 
  -6   4   2      337.13      322.54      6.36 o 
  -5   4   2      125.97      140.70      5.14 o 
  -4   4   2      272.58      296.04      5.39 o 
  -3   4   2     3636.05     3783.70     38.00 o 
  -2   4   2      983.22     1000.14      7.74 o 
  -1   4   2      209.26      193.89      4.52 o 
   0   4   2        0.03        0.53      1.12 o 
   1   4   2      131.30      123.28      1.60 o 
   2   4   2      646.97      601.85      4.46 o 
   3   4   2      367.88      383.80      5.95 o 
   4   4   2      496.69      553.74      8.91 o 
   5   4   2       12.11        7.03      3.30 o 
   6   4   2        4.49        6.77      2.31 o 
   7   4   2      213.92      236.05      7.05 o 
   8   4   2        2.78        8.37      2.99 o 
  -8   5   2       13.59        8.93      3.16 o 
  -7   5   2       13.80        9.87      3.15 o 
  -6   5   2       23.47       21.21      3.10 o 
  -5   5   2       69.06       57.85      6.85 o 
  -4   5   2      657.80      717.95     12.12 o 
  -3   5   2      454.31      454.51      6.83 o 
  -2   5   2     1337.33     1376.24      8.39 o 
  -1   5   2      364.86      330.04      2.28 o 
   0   5   2     1577.90     1625.59     10.76 o 
   1   5   2       88.49      107.11      2.13 o 
   2   5   2        0.61        1.16      1.35 o 
   3   5   2      106.57       93.80      3.51 o 
   4   5   2        2.14        3.20      2.23 o 
   5   5   2        1.53        4.20      3.38 o 
   6   5   2        3.19        3.91      3.19 o 
   7   5   2       31.35       38.97      5.62 o 
   8   5   2        3.21        8.18      2.81 o 
  -8   6   2       51.98       51.36      7.43 o 
  -7   6   2       65.55       64.95      6.17 o 
  -6   6   2      883.92      874.59     10.46 o 
  -5   6   2       13.17       17.92      2.48 o 
  -4   6   2      107.63      102.55      4.18 o 
  -3   6   2       36.24       27.42      2.87 o 
  -2   6   2      627.41      642.48      7.00 o 
  -1   6   2     2559.70     2600.40     23.76 o 
   0   6   2      128.86      138.25      2.91 o 
   1   6   2      556.97      514.79      6.55 o 
   2   6   2       56.01       61.21      3.22 o 
   3   6   2      161.27      142.57      3.44 o 
   4   6   2       17.49       16.26      1.94 o 
   5   6   2       64.13       80.23      6.99 o 
   6   6   2       21.68       17.55      3.69 o 
   7   6   2      285.24      296.94     12.89 o 
   8   6   2        1.29        0.96      3.17 o 
  -8   7   2       21.92       14.86      3.91 o 
  -7   7   2      242.07      259.25      7.40 o 
  -6   7   2        8.90        7.54      1.81 o 
  -5   7   2       10.40        7.27      2.12 o 
  -4   7   2      248.00      260.07      8.74 o 
  -3   7   2       13.96        6.08      2.31 o 
  -2   7   2       38.95       42.70      2.70 o 
  -1   7   2      791.34      874.88     10.35 o 
   0   7   2     1183.33     1163.89      7.78 o 
   1   7   2       93.36       90.85      3.28 o 
   2   7   2        0.21        0.47      1.42 o 
   3   7   2       15.62       11.35      2.63 o 
   4   7   2        8.98       11.94      1.72 o 
   5   7   2      178.46      185.57      7.25 o 
   6   7   2       53.84       57.25      5.60 o 
   7   7   2       18.91        8.17      3.40 o 
   8   7   2       10.51        6.28      2.30 o 
  -8   8   2        8.33       10.99      4.17 o 
  -7   8   2      156.69      179.56     12.00 o 
  -6   8   2      117.49      125.82      6.95 o 
  -5   8   2      786.04      820.34      7.77 o 
  -4   8   2       14.02       13.43      2.70 o 
  -3   8   2      488.18      520.15      9.56 o 
  -2   8   2      870.70      893.98      8.05 o 
  -1   8   2     1352.12     1286.81     17.79 o 
   0   8   2      122.64      124.32      2.48 o 
   1   8   2        5.06        3.72      2.33 o 
   2   8   2       60.57       53.10      3.42 o 
   3   8   2      295.06      313.34      5.49 o 
   4   8   2       53.28       55.41      4.42 o 
   5   8   2      101.30      108.57      5.94 o 
   6   8   2        7.05        7.67      4.34 o 
   7   8   2      214.84      216.12      7.23 o 
   8   8   2       18.31       14.73      3.57 o 
  -8   9   2       15.05       16.40      5.01 o 
  -7   9   2      206.07      213.40      8.63 o 
  -6   9   2        8.47        2.57      3.40 o 
  -5   9   2       48.22       42.16      4.60 o 
  -4   9   2       41.76       38.39      4.21 o 
  -3   9   2       23.96       24.89      2.36 o 
  -2   9   2     1117.33     1137.07      8.37 o 
  -1   9   2        3.55        3.60      1.37 o 
   0   9   2       32.23       32.17      3.40 o 
   1   9   2        4.33        4.24      1.88 o 
   2   9   2     1290.15     1287.61     14.95 o 
   3   9   2        1.32        4.83      1.94 o 
   4   9   2       16.86       20.26      2.83 o 
   5   9   2       26.21       24.49      3.61 o 
   6   9   2        0.67        3.14      1.94 o 
   7   9   2        7.28        6.01      2.94 o 
  -7  10   2        0.49        8.83      3.33 o 
  -6  10   2      678.32      684.76     11.33 o 
  -5  10   2        0.09        5.32      1.57 o 
  -4  10   2      102.97       96.22      4.46 o 
  -3  10   2      208.24      207.24      5.37 o 
  -2  10   2        0.00        3.65      1.98 o 
  -1  10   2      143.60      152.75      3.14 o 
   0  10   2      167.51      167.92      4.15 o 
   1  10   2      281.23      276.88      6.32 o 
   2  10   2        0.26        8.55      2.61 o 
   3  10   2        1.78        3.38      1.83 o 
   4  10   2       19.69       18.02      3.10 o 
   5  10   2       29.81       32.91      3.93 o 
   6  10   2       55.04       55.53      5.27 o 
   7  10   2       31.78       28.94      4.07 o 
  -7  11   2      264.61      280.36      8.44 o 
  -6  11   2      168.26      147.62     11.30 o 
  -5  11   2      113.91      123.51      7.40 o 
  -4  11   2      152.44      154.29      4.19 o 
  -3  11   2      110.13       99.83      4.94 o 
  -2  11   2       33.90       36.73      4.54 o 
  -1  11   2     1011.97     1046.71     11.68 o 
   0  11   2      373.98      383.44      5.96 o 
   1  11   2      109.04      109.98      7.39 o 
   2  11   2      101.24      103.51      6.58 o 
   3  11   2      105.91       98.31      5.10 o 
   4  11   2       21.29       17.77      3.21 o 
   5  11   2       20.53       16.50      3.60 o 
   6  11   2      106.68      115.52      7.16 o 
   7  11   2       11.52        6.04      3.52 o 
  -7  12   2        5.48       10.50      3.53 o 
  -6  12   2      102.68      105.16      6.82 o 
  -5  12   2      141.19      135.02      6.77 o 
  -4  12   2       64.49       65.66      5.36 o 
  -3  12   2      310.85      282.32     11.33 o 
  -2  12   2       87.69       93.34      7.01 o 
  -1  12   2        6.83        4.77      2.89 o 
   0  12   2        7.72        8.26      2.31 o 
   1  12   2      676.76      674.73      9.06 o 
   2  12   2       64.64       64.40      7.99 o 
   3  12   2       44.42       44.41      4.27 o 
   4  12   2        2.31        0.77      3.30 o 
   5  12   2       30.01       34.89      4.37 o 
   6  12   2        0.82        6.24      2.45 o 
   7  12   2        0.76        3.70      2.77 o 
  -6  13   2        0.02        3.23      3.71 o 
  -5  13   2       80.12       74.61     11.75 o 
  -4  13   2      328.73      346.40      8.91 o 
  -3  13   2       25.15       19.68      3.19 o 
  -2  13   2      353.36      333.20      5.98 o 
  -1  13   2       23.70       25.73      3.45 o 
   0  13   2      723.87      722.72     12.16 o 
   1  13   2       23.15       29.56      3.95 o 
   2  13   2      258.88      246.66      4.70 o 
   3  13   2        0.23        4.26      2.62 o 
   4  13   2      107.21      110.84      6.47 o 
   5  13   2        0.47        4.28      2.00 o 
   6  13   2      121.11      113.19      6.65 o 
  -6  14   2       20.71       11.36      3.46 o 
  -5  14   2       22.45       23.57      4.88 o 
  -4  14   2       50.14       52.92      5.08 o 
  -3  14   2      452.98      482.43     14.79 o 
  -2  14   2      115.62      127.38      5.69 o 
  -1  14   2      462.43      457.68      7.55 o 
   0  14   2       57.83       53.71      5.92 o 
   1  14   2      121.82      119.42      4.78 o 
   2  14   2      439.27      419.62      7.39 o 
   3  14   2       27.58       24.03      3.04 o 
   4  14   2      510.22      543.73      8.91 o 
   5  14   2        7.56        5.03      2.64 o 
   6  14   2        2.48        6.24      2.96 o 
  -6  15   2        3.04        7.53      3.55 o 
  -5  15   2        4.66        9.89      5.11 o 
  -4  15   2        0.00        3.11      3.19 o 
  -3  15   2       31.71       36.35      4.38 o 
  -2  15   2       16.77       23.12      3.39 o 
  -1  15   2       19.74       19.60      4.09 o 
   0  15   2      568.11      555.28      7.99 o 
   1  15   2       37.21       30.52      3.88 o 
   2  15   2        8.47        5.92      2.24 o 
   3  15   2      257.50      264.79      9.22 o 
   4  15   2       44.85       44.59      5.87 o 
   5  15   2        3.29        4.90      3.27 o 
  -5  16   2        1.27        2.79      4.48 o 
  -4  16   2      368.26      386.82     12.22 o 
  -3  16   2        7.42        4.40      3.70 o 
  -2  16   2        0.63        3.96      3.21 o 
  -1  16   2      289.26      289.05      7.84 o 
   0  16   2       71.38       56.91      6.12 o 
   1  16   2        8.43        5.13      1.57 o 
   2  16   2       51.57       48.15      4.96 o 
   3  16   2        0.64        1.42      2.88 o 
   4  16   2      125.80      108.66      7.69 o 
   5  16   2        0.45        1.25      2.34 o 
  -4  17   2       30.61       26.94      4.19 o 
  -3  17   2       37.91       35.39      6.21 o 
  -2  17   2       65.73       58.39      8.22 o 
  -1  17   2       10.14        7.95      2.63 o 
   0  17   2      339.70      357.51     10.32 o 
   1  17   2        0.21        5.71      2.22 o 
   2  17   2        0.89        5.33      1.96 o 
   3  17   2       13.58       13.46      2.39 o 
   4  17   2        0.19        3.65      2.44 o 
  -4  18   2       22.36       16.85      5.38 o 
  -3  18   2       15.38        8.59      3.19 o 
  -2  18   2       15.89       14.07      3.62 o 
  -1  18   2       35.55       32.64      5.66 o 
   0  18   2       50.93       37.84      5.62 o 
   1  18   2       46.29       47.98      5.46 o 
   2  18   2       30.32       20.86      3.18 o 
   3  18   2       26.06       23.75      3.83 o 
  -3  19   2        6.17        5.08      2.74 o 
  -2  19   2      104.55      100.26      6.97 o 
  -1  19   2        0.89        3.35      3.07 o 
   0  19   2       48.04       37.74      6.95 o 
   1  19   2        7.25        5.22      2.65 o 
   2  19   2       20.86       10.91      2.69 o 
  -1  20   2       68.49       59.83      6.25 o 
   0  20   2        9.51        7.38      2.95 o 
   1  20   2        5.83       17.67      6.93 o 
  -8   1   3      169.96      156.38      6.49 o 
  -7   1   3       23.59       21.32      2.61 o 
  -6   1   3      367.05      342.86      7.94 o 
  -5   1   3      426.13      428.93      7.38 o 
  -4   1   3      209.95      244.68      4.92 o 
  -3   1   3      267.43      281.52      5.68 o 
  -2   1   3    10178.90    10654.13    141.23 o 
  -1   1   3      116.15      121.03      2.20 o 
   0   1   3        2.50        8.07      1.33 o 
   1   1   3     2911.86     2737.40     12.93 o 
   2   1   3      115.56      100.91      1.73 o 
   3   1   3      219.53      219.82      3.42 o 
   4   1   3     2421.90     2541.13     41.45 o 
   5   1   3       29.96       31.66      4.00 o 
   6   1   3      163.11      163.63      7.75 o 
   7   1   3       96.69       96.83      9.73 o 
   8   1   3       10.37       17.09      4.68 o 
  -8   2   3       20.80       21.67      3.70 o 
  -7   2   3        7.80        8.64      2.42 o 
  -6   2   3       26.50       25.68      3.81 o 
  -5   2   3      140.60      144.02      4.88 o 
  -4   2   3       71.71       73.39      3.48 o 
  -3   2   3      296.51      336.81      6.17 o 
  -2   2   3     1308.51     1330.72     11.34 o 
  -1   2   3      829.48      791.37      6.07 o 
   0   2   3       77.98       86.55      2.80 o 
   1   2   3        0.23       -0.86      0.86 o 
   2   2   3      615.21      555.05      4.78 o 
   3   2   3      207.14      205.80      3.47 o 
   4   2   3      283.24      268.49      7.55 o 
   5   2   3      146.97      140.53      5.52 o 
   6   2   3       45.86       43.25      6.11 o 
   7   2   3      151.16      146.06     11.30 o 
   8   2   3       17.18       14.20      3.49 o 
  -8   3   3      212.52      220.86      8.12 o 
  -7   3   3        5.69        5.18      2.40 o 
  -6   3   3      182.67      166.48      4.67 o 
  -5   3   3      228.88      222.40      4.97 o 
  -4   3   3        1.02        4.76      2.04 o 
  -3   3   3     1155.89     1115.82      8.26 o 
  -2   3   3     5862.06     6148.94     35.40 o 
  -1   3   3     1897.50     1666.50      6.85 o 
   0   3   3      654.05      650.26      4.79 o 
   1   3   3      169.95      147.59      2.87 o 
   2   3   3      240.04      245.98      3.95 o 
   3   3   3      218.59      219.33      5.93 o 
   4   3   3     1227.33     1241.58     13.44 o 
   5   3   3       39.74       46.38      4.70 o 
   6   3   3      182.51      190.20      5.43 o 
   7   3   3       81.45       72.10      6.11 o 
   8   3   3        8.87        6.13      3.56 o 
  -8   4   3       65.16       60.65      9.73 o 
  -7   4   3       87.69       86.04      9.19 o 
  -6   4   3        0.02        2.48      2.55 o 
  -5   4   3       22.00       20.69      3.12 o 
  -4   4   3      745.22      793.28      7.88 o 
  -3   4   3      162.52      162.71      3.24 o 
  -2   4   3     1125.66     1107.02     18.06 o 
  -1   4   3      281.67      280.16      2.88 o 
   0   4   3     1239.88     1224.45      8.18 o 
   1   4   3      353.40      303.13      3.71 o 
   2   4   3      175.80      179.67      4.00 o 
   3   4   3       28.01       28.15      3.19 o 
   4   4   3      154.01      144.58      4.71 o 
   5   4   3        1.46        4.79      3.15 o 
   6   4   3       54.34       50.95      4.27 o 
   7   4   3       31.25       38.40      6.69 o 
   8   4   3        7.97        7.48      5.38 o 
  -8   5   3      139.42      140.76      8.94 o 
  -7   5   3       41.86       40.09      4.72 o 
  -6   5   3        5.10        3.35      1.69 o 
  -5   5   3       95.25       96.85      5.78 o 
  -4   5   3      919.42      903.58     10.04 o 
  -3   5   3      765.20      801.14      6.56 o 
  -2   5   3      451.50      408.33      5.62 o 
  -1   5   3       40.02       54.01      2.33 o 
   0   5   3        0.06       -0.20      1.06 o 
   1   5   3     4586.72     4629.00     27.60 o 
   2   5   3      526.86      539.26      4.13 o 
   3   5   3      848.81      866.39      8.39 o 
   4   5   3        0.08        0.21      2.52 o 
   5   5   3        6.35        6.34      2.84 o 
   6   5   3       65.07       61.79      4.54 o 
   7   5   3       18.17       12.36      3.15 o 
   8   5   3       63.50       62.84      6.03 o 
  -8   6   3        4.36        5.70      3.28 o 
  -7   6   3       17.30       18.23      3.35 o 
  -6   6   3       29.85       32.49      3.57 o 
  -5   6   3       35.32       32.93      4.54 o 
  -4   6   3        2.00        4.59      1.97 o 
  -3   6   3      815.85      760.92     10.37 o 
  -2   6   3       83.21       79.35      1.31 o 
  -1   6   3      323.48      377.17      5.88 o 
   0   6   3      558.68      580.67      7.04 o 
   1   6   3       62.76       49.05      2.63 o 
   2   6   3     1740.30     1822.64     10.60 o 
   3   6   3        0.77        2.58      1.77 o 
   4   6   3      181.60      183.59      5.24 o 
   5   6   3        0.12        7.36      2.68 o 
   6   6   3        0.53        6.25      2.43 o 
   7   6   3      255.20      271.86     11.89 o 
   8   6   3       38.30       47.08      6.56 o 
  -8   7   3      157.49      154.24      8.24 o 
  -7   7   3      189.55      175.83     10.95 o 
  -6   7   3       60.57       59.69      5.95 o 
  -5   7   3       86.81       92.06      5.14 o 
  -4   7   3      262.18      262.73      5.12 o 
  -3   7   3      350.63      346.30      4.68 o 
  -2   7   3      388.87      369.78      6.68 o 
  -1   7   3       36.38       38.60      1.54 o 
   0   7   3      562.11      510.09      3.52 o 
   1   7   3     1735.70     1726.40     10.51 o 
   2   7   3      359.73      362.73      6.99 o 
   3   7   3       57.43       41.39      3.00 o 
   4   7   3        6.10        7.59      4.18 o 
   5   7   3       52.17       52.93      5.17 o 
   6   7   3        0.31        0.31      2.95 o 
   7   7   3        0.00        6.71      3.71 o 
   8   7   3        3.67        3.23      3.17 o 
  -8   8   3        1.13       -1.29      4.67 o 
  -7   8   3        6.97        4.58      3.39 o 
  -6   8   3       26.08       21.87      3.96 o 
  -5   8   3      120.60      116.59      4.93 o 
  -4   8   3        0.95        4.47      1.63 o 
  -3   8   3       68.55       66.99      3.94 o 
  -2   8   3       26.39       20.69      3.01 o 
  -1   8   3        4.12        4.44      1.17 o 
   0   8   3       64.45       69.14      2.89 o 
   1   8   3      403.82      442.18      5.26 o 
   2   8   3        1.94        5.70      2.47 o 
   3   8   3      258.19      253.10      5.01 o 
   4   8   3       45.88       52.67      4.78 o 
   5   8   3       43.34       33.42      4.31 o 
   6   8   3       27.76       31.92      4.48 o 
   7   8   3       47.07       58.84      8.04 o 
  -7   9   3       45.13       37.54      5.52 o 
  -6   9   3       13.01       12.10      2.90 o 
  -5   9   3        7.59       10.46      2.53 o 
  -4   9   3       83.22       81.43      3.85 o 
  -3   9   3      591.91      609.20     13.86 o 
  -2   9   3      630.18      632.59      8.33 o 
  -1   9   3       20.09       25.99      2.87 o 
   0   9   3        3.93        5.33      2.04 o 
   1   9   3     1654.42     1689.89     14.60 o 
   2   9   3       89.38       89.05      3.77 o 
   3   9   3        9.35       16.41      2.52 o 
   4   9   3        0.02        6.36      3.38 o 
   5   9   3       30.28       36.55      4.22 o 
   6   9   3        6.40        9.88      3.18 o 
   7   9   3        3.30       11.15      4.60 o 
  -7  10   3        6.53        5.24      2.76 o 
  -6  10   3      160.16      176.18      7.01 o 
  -5  10   3      488.87      509.94      9.11 o 
  -4  10   3      103.85      109.32      6.52 o 
  -3  10   3      308.73      322.39      8.13 o 
  -2  10   3        1.00        1.36      1.40 o 
  -1  10   3      745.71      773.30      9.66 o 
   0  10   3       39.29       52.22      5.10 o 
   1  10   3      176.09      165.20      4.47 o 
   2  10   3        2.24        3.89      2.57 o 
   3  10   3      160.99      166.96      4.40 o 
   4  10   3       61.19       62.60      6.11 o 
   5  10   3       18.39       19.78      4.06 o 
   6  10   3       66.57       63.31      8.67 o 
   7  10   3       28.10       20.56      3.74 o 
  -7  11   3        9.46       13.02      3.97 o 
  -6  11   3        0.00        0.22      4.92 o 
  -5  11   3        5.16        6.38      2.55 o 
  -4  11   3      713.34      720.80     10.60 o 
  -3  11   3       11.36       10.48      3.95 o 
  -2  11   3        3.03        5.49      2.82 o 
  -1  11   3      145.01      123.06     12.28 o 
   0  11   3       44.38       48.51      5.09 o 
   1  11   3      101.52      120.05      4.81 o 
   2  11   3      276.59      278.03      5.59 o 
   3  11   3        4.18        3.89      1.87 o 
   4  11   3       38.20       42.59      5.20 o 
   5  11   3      113.00      123.97      6.50 o 
   6  11   3        4.99       12.28      3.02 o 
   7  11   3        8.73        5.61      2.45 o 
  -7  12   3        6.46        3.47      4.11 o 
  -6  12   3       51.26       56.70      7.49 o 
  -5  12   3      153.43      142.46      6.92 o 
  -4  12   3      238.56      261.03      6.20 o 
  -3  12   3       18.20       21.07      3.18 o 
  -2  12   3      459.87      438.11      7.43 o 
  -1  12   3       33.62       34.67      4.38 o 
   0  12   3     1012.14     1034.24     11.48 o 
   1  12   3      791.20      800.50     10.03 o 
   2  12   3      199.68      210.23      5.35 o 
   3  12   3      239.27      242.51      5.70 o 
   4  12   3        2.92        4.69      3.41 o 
   5  12   3       98.51       97.75      7.20 o 
   6  12   3        5.03       10.31      3.43 o 
  -6  13   3       40.22       56.36      6.36 o 
  -5  13   3       92.36       85.43      8.13 o 
  -4  13   3       13.94       17.87      3.68 o 
  -3  13   3      396.81      390.09      7.61 o 
  -2  13   3      343.36      339.44      6.69 o 
  -1  13   3      669.86      670.44      7.96 o 
   0  13   3        0.48        1.17      2.37 o 
   1  13   3       48.59       44.42      4.96 o 
   2  13   3       37.41       29.55      4.39 o 
   3  13   3      351.62      377.12      6.66 o 
   4  13   3       35.20       37.19      4.18 o 
   5  13   3        2.73        5.27      2.92 o 
   6  13   3       47.86       57.13      5.01 o 
  -6  14   3        1.27        8.16      2.65 o 
  -5  14   3       50.42       52.68      5.86 o 
  -4  14   3        0.48        6.03      3.58 o 
  -3  14   3      459.06      470.58     10.66 o 
  -2  14   3      187.10      196.09      6.89 o 
  -1  14   3      149.30      156.62      6.94 o 
   0  14   3      317.69      303.44      5.59 o 
   1  14   3       53.59       52.66      4.96 o 
   2  14   3      217.40      218.34      5.41 o 
   3  14   3        0.08        6.03      2.35 o 
   4  14   3        1.24        3.06      3.47 o 
   5  14   3       32.11       27.91      4.44 o 
   6  14   3       76.47       68.99      6.68 o 
  -5  15   3       43.32       42.31      5.03 o 
  -4  15   3        1.36        5.29      2.39 o 
  -3  15   3       22.57       18.63      3.87 o 
  -2  15   3      214.07      216.50      5.73 o 
  -1  15   3        6.72        9.28      2.28 o 
   0  15   3      226.13      247.46      9.98 o 
   1  15   3       47.54       47.05      4.72 o 
   2  15   3       23.90       24.26      3.08 o 
   3  15   3       16.67       17.40      3.18 o 
   4  15   3       84.48       91.88      8.56 o 
   5  15   3        9.66        9.98      2.25 o 
  -5  16   3       13.98        8.83      3.46 o 
  -4  16   3       18.36       13.39      3.21 o 
  -3  16   3       27.98       36.88      5.33 o 
  -2  16   3       14.47       20.68      3.97 o 
  -1  16   3        9.08       11.78      3.16 o 
   0  16   3      292.77      299.86      6.48 o 
   1  16   3      151.18      149.98      6.28 o 
   2  16   3      172.23      173.92      7.76 o 
   3  16   3       10.98       11.76      2.97 o 
   4  16   3        2.78        4.08      1.49 o 
   5  16   3       58.17       57.94      6.30 o 
  -4  17   3       85.07       74.77      7.03 o 
  -3  17   3       23.24       16.06      3.50 o 
  -2  17   3      114.91      100.07      6.73 o 
  -1  17   3       37.33       32.99      6.65 o 
   0  17   3       45.25       40.59      7.51 o 
   1  17   3       68.98       67.48      7.66 o 
   2  17   3      214.64      201.13      9.66 o 
   3  17   3        7.35        5.13      1.62 o 
   4  17   3       17.87       16.26      3.73 o 
  -3  18   3        9.54       10.38      4.19 o 
  -2  18   3       22.13       17.42      4.07 o 
  -1  18   3       50.52       56.84      8.28 o 
   0  18   3       15.64       15.04      3.93 o 
   1  18   3       37.64       40.73      6.37 o 
   2  18   3      186.28      179.02     30.22 o 
   3  18   3       49.27       52.16      8.08 o 
  -2  19   3        3.28        4.83      4.02 o 
  -1  19   3       10.25       11.87      3.39 o 
   0  19   3       25.84       20.46      4.32 o 
   1  19   3       21.16       25.56      5.01 o 
   2  19   3       23.98       19.08      5.74 o 
  -8   0   4        0.61        2.35      3.94 o 
  -7   0   4       38.16       42.33      6.44 o 
  -6   0   4       63.43       48.30      6.73 o 
  -5   0   4     1254.65     1210.95     17.67 o 
  -4   0   4      873.65      844.75     16.62 o 
  -3   0   4     1255.84     1325.08     39.51 o 
  -2   0   4      669.96      756.15     17.47 o 
  -1   0   4     2521.32     2558.31     16.51 o 
   0   0   4     4573.27     4870.21     46.38 o 
   1   0   4     4325.07     4395.61     44.17 o 
   2   0   4        7.76       12.63      2.09 o 
   3   0   4        0.01        4.19      2.68 o 
   4   0   4     1396.57     1410.65     39.15 o 
   5   0   4      422.35      449.93     22.69 o 
   6   0   4      517.35      493.69     21.31 o 
   7   0   4        1.49       -0.38      6.47 o 
   8   0   4      107.20      104.16     24.23 o 
  -8   1   4       24.87       24.30      3.14 o 
  -7   1   4       61.42       48.20      4.91 o 
  -6   1   4       14.53       10.88      2.25 o 
  -5   1   4      168.35      185.47      5.49 o 
  -4   1   4        4.12        4.89      2.09 o 
  -3   1   4        0.17        1.97      1.84 o 
  -2   1   4       18.96       20.24      1.65 o 
  -1   1   4      422.07      427.19      2.81 o 
   0   1   4     3305.16     3335.44     23.98 o 
   1   1   4      109.82       77.51      1.72 o 
   2   1   4      526.29      578.24      9.78 o 
   3   1   4       38.06       41.48      2.38 o 
   4   1   4       21.57       24.54      3.82 o 
   5   1   4       12.01       18.07      3.24 o 
   6   1   4       55.32       47.67      5.84 o 
   7   1   4        2.02        2.57      3.46 o 
   8   1   4        0.74        1.57      3.89 o 
  -8   2   4        7.25        9.78      2.91 o 
  -7   2   4      383.94      382.28      9.89 o 
  -6   2   4      229.79      202.97      6.57 o 
  -5   2   4      450.30      449.27      7.75 o 
  -4   2   4       26.07       36.74      3.72 o 
  -3   2   4       81.20      108.84      3.41 o 
  -2   2   4      456.08      362.91      5.17 o 
  -1   2   4     3712.74     3958.21     28.09 o 
   0   2   4      865.88      731.32      8.08 o 
   1   2   4       23.55       23.37      1.97 o 
   2   2   4      479.48      512.60      6.66 o 
   3   2   4      391.85      408.90     11.78 o 
   4   2   4      478.98      521.97      7.90 o 
   5   2   4     1236.91     1309.29     14.32 o 
   6   2   4      252.37      264.50     11.06 o 
   7   2   4        5.08       10.39      2.93 o 
   8   2   4       15.05        8.12      3.43 o 
  -8   3   4      180.23      192.60     10.47 o 
  -7   3   4        0.73        4.57      2.43 o 
  -6   3   4      379.66      372.62      8.92 o 
  -5   3   4       16.88       21.22      2.73 o 
  -4   3   4      172.13      189.02      6.87 o 
  -3   3   4       99.69      104.51      4.27 o 
  -2   3   4     2418.90     2485.39     22.37 o 
  -1   3   4      308.15      298.14      4.15 o 
   0   3   4     2608.00     2631.97     18.98 o 
   1   3   4      579.22      594.97      5.36 o 
   2   3   4        8.94       11.73      1.84 o 
   3   3   4      360.36      332.52      6.32 o 
   4   3   4        0.04        1.88      3.08 o 
   5   3   4       60.87       55.29      6.83 o 
   6   3   4       24.54       27.93      5.63 o 
   7   3   4       34.48       42.61      5.88 o 
   8   3   4        7.56       10.83      4.36 o 
  -8   4   4       21.48       19.60      4.36 o 
  -7   4   4      162.14      167.83      8.25 o 
  -6   4   4        4.89        4.90      2.32 o 
  -5   4   4      788.26      758.10      9.45 o 
  -4   4   4      243.61      245.53      4.73 o 
  -3   4   4      474.56      489.09      7.32 o 
  -2   4   4     1518.82     1557.27     11.09 o 
  -1   4   4     3071.32     3100.94     12.97 o 
   0   4   4      306.66      266.17      4.20 o 
   1   4   4     3372.02     3434.44     22.89 o 
   2   4   4       27.13       29.08      1.88 o 
   3   4   4       25.04       28.67      3.59 o 
   4   4   4      102.04      117.52      6.97 o 
   5   4   4      297.03      291.87      6.69 o 
   6   4   4       19.28       10.41      3.90 o 
   7   4   4        0.66        7.22      3.34 o 
   8   4   4       19.37       33.31      5.16 o 
  -8   5   4       63.73       59.18      8.11 o 
  -7   5   4       12.87       15.01      3.63 o 
  -6   5   4        1.66        4.76      1.57 o 
  -5   5   4        1.26        5.59      2.11 o 
  -4   5   4       91.85       75.99      4.06 o 
  -3   5   4        1.13        2.04      1.35 o 
  -2   5   4       83.67       77.00      2.42 o 
  -1   5   4        4.36        9.49      1.60 o 
   0   5   4      867.87      842.97      7.49 o 
   1   5   4       13.22        6.34      1.30 o 
   2   5   4        1.26        3.94      1.20 o 
   3   5   4      186.67      176.82      8.17 o 
   4   5   4        0.73        5.52      2.62 o 
   5   5   4       17.33       20.47      3.88 o 
   6   5   4       72.56       51.34      5.82 o 
   7   5   4       12.85       15.10      3.87 o 
   8   5   4        0.38        0.29      3.13 o 
  -8   6   4       49.58       47.16      7.33 o 
  -7   6   4      171.71      195.96      9.87 o 
  -6   6   4        0.00        1.96      1.48 o 
  -5   6   4      587.78      595.85      9.89 o 
  -4   6   4       11.21        8.52      1.84 o 
  -3   6   4      476.86      529.38      7.19 o 
  -2   6   4      991.84      967.24      7.03 o 
  -1   6   4     3445.60     3548.02     39.45 o 
   0   6   4        5.26       11.82      1.31 o 
   1   6   4      132.98      130.64      4.15 o 
   2   6   4        4.15        3.56      1.14 o 
   3   6   4      523.84      523.17      8.12 o 
   4   6   4       27.63       28.45      4.19 o 
   5   6   4      367.00      381.37     10.06 o 
   6   6   4       10.64       18.67      3.44 o 
   7   6   4        0.91        6.64      3.74 o 
   8   6   4        2.62        6.67      3.16 o 
  -8   7   4       45.67       41.53      5.71 o 
  -7   7   4        1.54        9.07      3.39 o 
  -6   7   4       14.77       14.93      2.74 o 
  -5   7   4       12.46        9.91      2.80 o 
  -4   7   4      114.45      125.13      5.45 o 
  -3   7   4       26.46       29.70      1.68 o 
  -2   7   4      172.53      187.41      4.54 o 
  -1   7   4      115.64      142.62      2.99 o 
   0   7   4     1482.58     1550.51      8.51 o 
   1   7   4       45.39       47.19      3.47 o 
   2   7   4      150.39      148.52      3.51 o 
   3   7   4       21.33       16.51      1.85 o 
   4   7   4       10.10        9.15      3.17 o 
   5   7   4       34.48       31.40      4.68 o 
   6   7   4        1.56        3.78      1.77 o 
   7   7   4        2.92        0.80      3.05 o 
  -8   8   4        7.26        9.10      3.17 o 
  -7   8   4       37.21       30.71      5.09 o 
  -6   8   4      116.80      111.19      8.09 o 
  -5   8   4     1211.22     1212.03     16.10 o 
  -4   8   4      562.58      558.80      8.85 o 
  -3   8   4        3.79        2.83      3.14 o 
  -2   8   4      443.57      469.98      8.10 o 
  -1   8   4      169.05      167.29      3.62 o 
   0   8   4       96.84       84.31      3.53 o 
   1   8   4       19.28       19.81      2.01 o 
   2   8   4      144.83      121.74      3.87 o 
   3   8   4      719.74      752.90     11.82 o 
   4   8   4        4.40        8.68      2.88 o 
   5   8   4      189.03      197.15      6.31 o 
   6   8   4       26.13       32.34      5.85 o 
   7   8   4        0.39        7.46      2.28 o 
  -7   9   4      145.32      150.67     10.32 o 
  -6   9   4       31.74       27.67      4.04 o 
  -5   9   4      990.94      960.81     14.23 o 
  -4   9   4        5.69        7.87      3.71 o 
  -3   9   4      909.56      875.63     12.48 o 
  -2   9   4      204.91      230.66      8.75 o 
  -1   9   4        1.42        5.63      2.29 o 
   0   9   4       49.59       40.93      3.31 o 
   1   9   4      295.92      311.09      5.27 o 
   2   9   4       26.69       25.23      3.23 o 
   3   9   4        0.03        3.46      1.82 o 
   4   9   4      289.83      283.06      6.97 o 
   5   9   4       80.39       80.56     10.05 o 
   6   9   4        7.33       11.66      2.86 o 
   7   9   4        0.53        2.56      2.26 o 
  -7  10   4       55.56       47.18      7.21 o 
  -6  10   4        0.47        2.67      2.61 o 
  -5  10   4      109.87      118.17      6.01 o 
  -4  10   4        2.19        1.20      2.80 o 
  -3  10   4        1.10        7.02      2.66 o 
  -2  10   4      348.50      338.55      6.24 o 
  -1  10   4      954.90      996.50     12.69 o 
   0  10   4        5.38        4.14      1.09 o 
   1  10   4      370.33      382.72      5.79 o 
   2  10   4      199.52      204.40      4.17 o 
   3  10   4       67.28       72.43      4.69 o 
   4  10   4        2.60        3.29      1.92 o 
   5  10   4      117.11      126.01      4.91 o 
   6  10   4        0.79        4.38      2.97 o 
   7  10   4        0.30       -0.11      3.98 o 
  -7  11   4       47.97       44.51      5.64 o 
  -6  11   4        0.32        4.59      4.07 o 
  -5  11   4       92.34       93.37      7.86 o 
  -4  11   4       99.19      102.79      6.49 o 
  -3  11   4      361.28      338.06      6.44 o 
  -2  11   4      412.24      401.36      9.59 o 
  -1  11   4       28.26       22.64      2.20 o 
   0  11   4       70.59       80.76      5.93 o 
   1  11   4      442.35      431.42     10.28 o 
   2  11   4      127.78      125.43      4.51 o 
   3  11   4      339.40      332.81      5.66 o 
   4  11   4       85.15       98.53      7.01 o 
   5  11   4       94.78       88.67      6.42 o 
   6  11   4       71.63       69.24      6.76 o 
  -6  12   4       98.05       87.07      6.85 o 
  -5  12   4       45.65       47.42      5.75 o 
  -4  12   4      399.61      393.51      9.37 o 
  -3  12   4       14.78       16.81      2.62 o 
  -2  12   4      149.54      142.90      5.23 o 
  -1  12   4      386.47      367.08      6.13 o 
   0  12   4       74.08       69.80      4.76 o 
   1  12   4      350.12      338.66      5.93 o 
   2  12   4        1.64        3.53      2.02 o 
   3  12   4        0.02        6.26      2.20 o 
   4  12   4       19.32       13.85      3.21 o 
   5  12   4      206.53      202.34      6.96 o 
   6  12   4        1.03        2.97      2.63 o 
  -6  13   4        8.07        8.75      4.12 o 
  -5  13   4      163.58      158.00      9.52 o 
  -4  13   4       59.49       57.47      5.04 o 
  -3  13   4       53.46       55.42      5.01 o 
  -2  13   4      114.53      120.93      6.12 o 
  -1  13   4      326.41      320.90      6.16 o 
   0  13   4       20.85       17.76      2.95 o 
   1  13   4      138.30      158.87      4.46 o 
   2  13   4      372.29      366.37      5.76 o 
   3  13   4       69.21       66.65      7.16 o 
   4  13   4       35.61       36.08      4.67 o 
   5  13   4        2.02        4.93      2.59 o 
   6  13   4       39.89       41.91      5.51 o 
  -6  14   4       11.54       10.22      3.79 o 
  -5  14   4        0.64        2.43      2.69 o 
  -4  14   4        0.55        5.72      2.75 o 
  -3  14   4      234.32      246.19      8.53 o 
  -2  14   4        0.47        5.32      2.94 o 
  -1  14   4       28.65       26.70      4.22 o 
   0  14   4       34.58       36.04      4.67 o 
   1  14   4      203.99      200.73      5.31 o 
   2  14   4       53.57       49.91      4.75 o 
   3  14   4        3.33        3.36      1.91 o 
   4  14   4       14.85       18.19      3.80 o 
   5  14   4       47.77       39.29      5.35 o 
  -5  15   4        2.67        5.48      2.35 o 
  -4  15   4        0.13        1.32      3.49 o 
  -3  15   4       16.69       19.14      3.34 o 
  -2  15   4      107.68      109.62     11.70 o 
  -1  15   4       28.79       34.30      6.74 o 
   0  15   4       60.24       58.50      8.23 o 
   1  15   4       16.42       14.37      2.66 o 
   2  15   4      443.31      470.79      7.02 o 
   3  15   4       10.08       14.40      3.48 o 
   4  15   4        0.36        1.35      2.12 o 
   5  15   4        7.19        6.45      3.19 o 
  -5  16   4        2.27        2.91      3.67 o 
  -4  16   4      117.10      128.61     15.57 o 
  -3  16   4       27.32       27.03      4.58 o 
  -2  16   4      151.43      153.35      8.80 o 
  -1  16   4       44.43       50.57      6.75 o 
   0  16   4      167.35      169.40     15.74 o 
   1  16   4        9.86        9.26      2.79 o 
   2  16   4        0.38        5.93      3.55 o 
   3  16   4       24.32       20.90      5.15 o 
   4  16   4      174.51      178.76     16.38 o 
  -4  17   4       11.04        7.94      3.02 o 
  -3  17   4       40.66       49.06      8.11 o 
  -2  17   4        7.45        8.79      3.11 o 
  -1  17   4       60.61       62.59      5.65 o 
   0  17   4      213.94      235.11      7.27 o 
   1  17   4        0.51        4.87      3.15 o 
   2  17   4       97.87       93.84     17.17 o 
   3  17   4       27.00       28.62      6.00 o 
   4  17   4       19.85       15.78      4.85 o 
  -3  18   4       13.04       11.18      4.16 o 
  -2  18   4        5.49       13.15      3.63 o 
  -1  18   4        2.00        6.40      3.39 o 
   0  18   4       15.13        8.30      3.31 o 
   1  18   4       16.55       11.84      3.62 o 
   2  18   4       38.42       39.54     11.85 o 
   3  18   4       39.94       28.35      7.18 o 
  -2  19   4       58.55       55.76      6.24 o 
  -1  19   4       31.99       20.48      5.26 o 
   0  19   4       49.60       45.56      7.74 o 
   1  19   4       41.09       47.11      6.54 o 
  -8   1   5       15.36       12.23      2.25 o 
  -7   1   5       27.27       32.24      3.49 o 
  -6   1   5      426.61      447.39      7.49 o 
  -5   1   5      731.96      733.64      9.66 o 
  -4   1   5      377.52      364.75      7.79 o 
  -3   1   5      111.39      116.30      3.71 o 
  -2   1   5      566.99      552.05      5.66 o 
  -1   1   5      347.09      324.37      4.57 o 
   0   1   5     3167.23     3479.80     18.13 o 
   1   1   5        3.73        8.50      1.25 o 
   2   1   5       37.72       24.79      2.44 o 
   3   1   5        2.11        3.92      2.21 o 
   4   1   5       18.10       15.63      1.88 o 
   5   1   5      655.52      634.87     10.55 o 
   6   1   5      748.41      804.56     14.80 o 
   7   1   5      135.66      146.63     11.66 o 
   8   1   5      141.82       97.15     19.37 o 
  -8   2   5      111.92      138.75     14.11 o 
  -7   2   5        2.23        5.26      1.93 o 
  -6   2   5      472.98      489.54      9.40 o 
  -5   2   5      337.83      316.17      5.33 o 
  -4   2   5      489.23      467.91      6.75 o 
  -3   2   5       89.04      101.20      3.27 o 
  -2   2   5       68.41       64.56      2.47 o 
  -1   2   5        0.78        1.12      0.92 o 
   0   2   5     1398.06     1355.37     11.00 o 
   1   2   5        1.14        2.32      1.00 o 
   2   2   5     2096.83     2061.99     12.46 o 
   3   2   5        2.99        1.68      1.16 o 
   4   2   5       12.48       15.86      3.11 o 
   5   2   5        8.15        8.48      1.74 o 
   6   2   5       15.41       20.73      4.25 o 
   7   2   5        0.05        1.71      4.42 o 
   8   2   5        2.26        7.02      4.50 o 
  -8   3   5       65.24       55.35      7.16 o 
  -7   3   5        0.13        2.23      2.37 o 
  -6   3   5      244.32      255.67      5.81 o 
  -5   3   5      836.75      853.51      9.95 o 
  -4   3   5       72.77       74.68      4.39 o 
  -3   3   5      174.07      190.82      4.02 o 
  -2   3   5      889.24      910.34      7.54 o 
  -1   3   5      257.12      245.57      6.29 o 
   0   3   5      151.08      172.29      3.69 o 
   1   3   5      232.79      224.83      3.26 o 
   2   3   5      575.73      641.01      4.99 o 
   3   3   5        0.12        0.77      0.82 o 
   4   3   5        9.33        7.13      2.55 o 
   5   3   5      869.40      877.80     10.72 o 
   6   3   5      213.54      206.75      8.20 o 
   7   3   5       61.98       77.09      6.76 o 
   8   3   5       43.96       41.32      8.57 o 
  -8   4   5       81.93       70.32     10.16 o 
  -7   4   5        4.14        6.74      2.35 o 
  -6   4   5      113.25      116.89      5.29 o 
  -5   4   5        1.05        2.87      1.50 o 
  -4   4   5       95.07       94.12      5.93 o 
  -3   4   5       76.32       77.43      3.14 o 
  -2   4   5      808.93      870.03     10.41 o 
  -1   4   5        0.00        0.59      1.10 o 
   0   4   5      164.03      167.50      3.03 o 
   1   4   5     1178.89     1208.16     10.70 o 
   2   4   5        3.03        2.01      1.08 o 
   3   4   5      722.71      708.72      8.71 o 
   4   4   5      177.45      178.03      8.39 o 
   5   4   5        9.61        7.00      2.11 o 
   6   4   5       96.21       83.31      6.31 o 
   7   4   5       26.48       22.13      4.81 o 
  -8   5   5       83.35       83.95     11.41 o 
  -7   5   5       10.67       11.75      3.47 o 
  -6   5   5      680.55      677.48     14.24 o 
  -5   5   5     1047.63     1046.07     10.69 o 
  -4   5   5      294.07      297.12      5.33 o 
  -3   5   5       62.09       63.56      3.61 o 
  -2   5   5       85.03       71.62      4.12 o 
  -1   5   5       53.04       72.18      2.11 o 
   0   5   5       46.73       47.20      3.66 o 
   1   5   5      762.32      709.91      6.66 o 
   2   5   5       12.06        8.34      1.96 o 
   3   5   5       41.24       50.58      2.43 o 
   4   5   5      280.92      287.87      6.82 o 
   5   5   5      468.94      499.20      9.24 o 
   6   5   5      313.93      335.42      8.70 o 
   7   5   5       73.86       62.06      6.41 o 
  -8   6   5       50.08       54.40      5.78 o 
  -7   6   5       24.60       25.61      4.21 o 
  -6   6   5      153.30      149.30      7.98 o 
  -5   6   5      592.87      591.28     11.60 o 
  -4   6   5       89.52       76.45      3.55 o 
  -3   6   5       67.26       75.83      3.29 o 
  -2   6   5      131.34      157.77      4.49 o 
  -1   6   5      473.42      476.25      5.85 o 
   0   6   5      166.99      179.45      4.15 o 
   1   6   5      392.06      397.98      4.82 o 
   2   6   5      686.01      695.54      9.43 o 
   3   6   5       34.82       36.41      3.23 o 
   4   6   5      138.27      130.27      5.05 o 
   5   6   5       18.18       22.62      3.69 o 
   6   6   5       28.35       35.35      5.67 o 
   7   6   5        8.14        9.64      3.98 o 
  -8   7   5       30.06       23.11      4.28 o 
  -7   7   5        7.84       16.69      3.29 o 
  -6   7   5       74.72       93.12      6.90 o 
  -5   7   5      150.86      159.34      4.94 o 
  -4   7   5       70.72       77.80      7.37 o 
  -3   7   5      594.84      615.65      8.62 o 
  -2   7   5       13.52       15.48      2.78 o 
  -1   7   5       36.34       35.04      3.53 o 
   0   7   5      274.60      250.57      4.01 o 
   1   7   5       85.48       83.70      2.25 o 
   2   7   5      329.78      367.67      5.11 o 
   3   7   5       21.25       25.02      2.96 o 
   4   7   5        5.28        3.12      3.13 o 
   5   7   5      572.14      584.08      9.54 o 
   6   7   5        1.38        0.55      3.47 o 
   7   7   5       50.00       56.65      8.80 o 
  -7   8   5       36.75       36.38      5.31 o 
  -6   8   5       14.36       21.22      3.73 o 
  -5   8   5       75.14       69.92      5.02 o 
  -4   8   5      255.58      245.08      5.91 o 
  -3   8   5      280.45      232.57      5.26 o 
  -2   8   5       11.43        6.67      4.13 o 
  -1   8   5       54.21       56.36      4.37 o 
   0   8   5      603.73      586.75      6.57 o 
   1   8   5        6.22        6.05      1.48 o 
   2   8   5       15.98       21.25      3.16 o 
   3   8   5        7.46       11.77      2.32 o 
   4   8   5       37.75       38.62      4.85 o 
   5   8   5       32.02       43.39      4.85 o 
   6   8   5        1.35        4.63      1.98 o 
   7   8   5        5.22        0.88      3.14 o 
  -7   9   5        4.31       10.95      3.50 o 
  -6   9   5      118.76      107.44      6.55 o 
  -5   9   5      188.15      201.65      7.18 o 
  -4   9   5        0.45       -0.04      3.60 o 
  -3   9   5      416.69      419.91     10.87 o 
  -2   9   5      573.54      551.12      8.85 o 
  -1   9   5       20.11       29.09      3.65 o 
   0   9   5       21.14       15.64      1.99 o 
   1   9   5        0.03        2.82      0.91 o 
   2   9   5        9.56        9.76      1.66 o 
   3   9   5       45.47       39.25      4.51 o 
   4   9   5      131.71      136.13      6.58 o 
   5   9   5      342.61      374.99      8.11 o 
   6   9   5       97.50      102.14      7.86 o 
   7   9   5       11.13       14.98      3.27 o 
  -7  10   5        1.52       12.22      3.83 o 
  -6  10   5        1.50        3.98      2.20 o 
  -5  10   5        3.13        5.39      2.72 o 
  -4  10   5      230.84      219.14      5.70 o 
  -3  10   5     2056.93     2078.82     13.55 o 
  -2  10   5      200.92      194.17      8.62 o 
  -1  10   5      536.91      510.42      7.80 o 
   0  10   5      525.91      545.19     12.10 o 
   1  10   5       15.50       15.74      2.17 o 
   2  10   5       30.89       26.43      2.52 o 
   3  10   5      191.53      198.07      4.62 o 
   4  10   5      307.71      323.62      7.18 o 
   5  10   5       58.09       47.26      6.10 o 
   6  10   5        0.09        6.71      2.21 o 
  -7  11   5       47.04       49.90      6.96 o 
  -6  11   5       30.11       29.93      4.11 o 
  -5  11   5      199.77      186.76      6.08 o 
  -4  11   5      100.90       95.15      6.24 o 
  -3  11   5        0.21       -0.46      2.72 o 
  -2  11   5        1.07        4.44      2.32 o 
  -1  11   5        7.70        7.19      2.15 o 
   0  11   5      126.15      126.10      5.38 o 
   1  11   5      361.55      366.06      5.05 o 
   2  11   5        1.02        1.10      1.92 o 
   3  11   5      214.59      235.00      6.59 o 
   4  11   5       74.87       92.03      5.92 o 
   5  11   5       25.18       20.06      3.13 o 
   6  11   5        2.68        2.98      2.92 o 
  -6  12   5       10.20        8.20      2.72 o 
  -5  12   5        0.11        5.30      2.56 o 
  -4  12   5      139.71      117.82      6.25 o 
  -3  12   5       28.67       31.19      3.43 o 
  -2  12   5       40.78       37.97      3.74 o 
  -1  12   5       90.18       78.74      8.28 o 
   0  12   5      732.52      742.87      9.18 o 
   1  12   5      240.13      225.02      4.74 o 
   2  12   5       11.37       12.05      2.09 o 
   3  12   5      167.97      183.80      7.81 o 
   4  12   5       46.14       49.94      6.15 o 
   5  12   5       35.55       50.28      8.36 o 
   6  12   5       14.52       20.90      3.91 o 
  -6  13   5        2.16        5.49      2.82 o 
  -5  13   5      324.87      342.17     10.29 o 
  -4  13   5      108.50      107.01      9.60 o 
  -3  13   5       38.95       39.62      5.70 o 
  -2  13   5      576.89      565.87     11.79 o 
  -1  13   5       28.30       23.89      3.12 o 
   0  13   5       34.67       36.41      5.03 o 
   1  13   5        2.08        0.54      2.95 o 
   2  13   5       21.17       26.13      4.10 o 
   3  13   5        9.99        6.20      3.94 o 
   4  13   5       13.82       12.35      3.47 o 
   5  13   5       23.42       27.39      4.00 o 
  -5  14   5       20.37       21.73      4.93 o 
  -4  14   5        0.00        3.48      1.66 o 
  -3  14   5      380.23      377.04      9.98 o 
  -2  14   5        1.63        3.76      3.39 o 
  -1  14   5        0.05        7.14      3.80 o 
   0  14   5      628.55      630.89     22.45 o 
   1  14   5       41.41       38.01      4.88 o 
   2  14   5      489.73      490.96     12.06 o 
   3  14   5        5.28        4.24      2.84 o 
   4  14   5      451.13      511.38     17.96 o 
   5  14   5        1.66        6.94      3.40 o 
  -5  15   5        2.13        4.50      2.61 o 
  -4  15   5        0.69        7.03      2.33 o 
  -3  15   5        0.06        7.28      5.39 o 
  -2  15   5      203.00      167.28     10.87 o 
  -1  15   5        7.19        4.92      3.49 o 
   0  15   5      134.46      132.48      7.98 o 
   1  15   5      108.09      116.57      8.33 o 
   2  15   5        3.15       10.45      4.13 o 
   3  15   5       14.10       10.49      4.50 o 
   4  15   5        5.92        6.36      3.01 o 
  -4  16   5       83.22       90.46     10.12 o 
  -3  16   5        2.46        5.65      3.60 o 
  -2  16   5        1.29        7.68      2.92 o 
  -1  16   5       13.91       16.02      4.91 o 
   0  16   5        7.81        6.09      4.13 o 
   1  16   5        9.38        9.77      4.05 o 
   2  16   5        3.37        1.20      3.94 o 
   3  16   5        2.85        5.69      3.79 o 
   4  16   5      225.66      239.97     18.10 o 
  -3  17   5       84.60       70.42      9.37 o 
  -2  17   5       61.15       68.72      7.87 o 
  -1  17   5        6.93        6.73      4.52 o 
   0  17   5       93.52       99.08      8.54 o 
   1  17   5        4.72        7.07      2.79 o 
   2  17   5        8.79        5.87      3.56 o 
   3  17   5        4.30        5.99      3.36 o 
  -2  18   5       40.87       33.95      6.16 o 
  -1  18   5        0.63        6.01      3.16 o 
   0  18   5        0.20        5.66      3.04 o 
   1  18   5        3.77        8.47      3.52 o 
   2  18   5        3.77       12.19      7.31 o 
  -8   0   6        0.38        3.50      2.42 o 
  -7   0   6      297.61      295.72     13.78 o 
  -6   0   6       54.38       47.55     10.12 o 
  -5   0   6      109.66      115.79      8.15 o 
  -4   0   6        3.91        5.12      2.68 o 
  -3   0   6      584.36      579.12      9.56 o 
  -2   0   6      966.57      893.16     15.00 o 
  -1   0   6      740.78      715.89     15.73 o 
   0   0   6       77.03       70.82      3.16 o 
   1   0   6      461.80      507.64      8.79 o 
   2   0   6     2501.67     2605.15     21.76 o 
   3   0   6      161.42      154.76      8.77 o 
   4   0   6      140.51      128.22     16.13 o 
   5   0   6       60.99       65.30      7.24 o 
   6   0   6       45.59       28.52      9.52 o 
   7   0   6        2.70        9.83      4.35 o 
  -8   1   6        1.12        4.62      2.25 o 
  -7   1   6        0.10        5.63      2.83 o 
  -6   1   6       41.31       48.64      4.78 o 
  -5   1   6      186.47      173.80      4.80 o 
  -4   1   6      261.95      226.91      4.91 o 
  -3   1   6      248.06      251.50      6.11 o 
  -2   1   6       53.08       53.59      3.82 o 
  -1   1   6       67.45       66.41      2.61 o 
   0   1   6      373.07      382.10      4.16 o 
   1   1   6      373.88      383.81      4.40 o 
   2   1   6       68.67       70.86      4.56 o 
   3   1   6       11.30        8.77      2.42 o 
   4   1   6       77.84       91.55      3.56 o 
   5   1   6        0.06        2.71      3.40 o 
   6   1   6        9.88       17.38      4.43 o 
   7   1   6        0.42        6.22      3.37 o 
  -8   2   6        9.43       10.70      2.64 o 
  -7   2   6      407.20      453.55      8.06 o 
  -6   2   6      141.73      126.18      8.07 o 
  -5   2   6        2.15        2.09      2.18 o 
  -4   2   6      181.86      174.51      3.92 o 
  -3   2   6        0.82        7.06      1.96 o 
  -2   2   6       17.52        8.22      1.61 o 
  -1   2   6      905.98      943.44      6.38 o 
   0   2   6      737.00      761.39      6.32 o 
   1   2   6      773.30      755.03      5.96 o 
   2   2   6     1556.79     1687.73     12.12 o 
   3   2   6       40.72       33.38      3.32 o 
   4   2   6       54.04       64.04      6.09 o 
   5   2   6       76.60       57.49      5.62 o 
   6   2   6        3.85       -2.12      4.07 o 
   7   2   6       28.56       29.93      5.20 o 
  -8   3   6       13.40       12.29      4.27 o 
  -7   3   6        0.15        4.43      2.70 o 
  -6   3   6      339.78      339.36      7.69 o 
  -5   3   6      114.69      110.40      4.50 o 
  -4   3   6      330.20      336.24      5.64 o 
  -3   3   6        2.49        2.06      1.95 o 
  -2   3   6      294.36      280.84      4.45 o 
  -1   3   6       41.13       46.06      1.93 o 
   0   3   6      408.80      417.97      5.72 o 
   1   3   6       26.70       22.12      1.65 o 
   2   3   6     1577.01     1594.60     12.64 o 
   3   3   6       22.62       29.31      3.19 o 
   4   3   6      116.29       92.58      4.67 o 
   5   3   6      101.09      107.21      9.46 o 
   6   3   6        7.74       17.23      3.85 o 
   7   3   6       10.87       17.22      4.63 o 
  -8   4   6       37.60       22.94      3.97 o 
  -7   4   6       74.20       61.69      6.20 o 
  -6   4   6       32.18       39.59      5.39 o 
  -5   4   6      108.84      109.88      5.58 o 
  -4   4   6       49.84       55.05      5.33 o 
  -3   4   6       27.83       27.21      2.44 o 
  -2   4   6       62.18       61.62      2.81 o 
  -1   4   6      908.79      918.87      7.29 o 
   0   4   6      653.61      654.52      6.73 o 
   1   4   6     1188.82     1269.49     12.72 o 
   2   4   6      424.29      440.09      5.40 o 
   3   4   6      330.24      318.07      5.40 o 
   4   4   6      215.89      197.50      6.03 o 
   5   4   6       60.90       67.34      7.71 o 
   6   4   6       50.51       40.45      5.79 o 
   7   4   6        0.32        2.55      2.83 o 
  -8   5   6        2.09        6.25      1.74 o 
  -7   5   6       11.52        7.74      2.72 o 
  -6   5   6      198.78      208.97      7.05 o 
  -5   5   6      129.90      132.42      5.85 o 
  -4   5   6      198.13      191.99      7.75 o 
  -3   5   6      657.28      686.91      9.57 o 
  -2   5   6      370.37      375.58      4.72 o 
  -1   5   6      140.99      168.81      2.93 o 
   0   5   6     1153.17     1180.45     14.32 o 
   1   5   6        6.74        5.21      1.00 o 
   2   5   6      425.67      421.62      5.45 o 
   3   5   6        2.92        1.70      2.32 o 
   4   5   6       30.90       40.78      4.27 o 
   5   5   6       80.43       93.08      8.29 o 
   6   5   6        0.14       -2.60      4.14 o 
   7   5   6       10.98        2.09      3.48 o 
  -7   6   6      107.29      112.87     14.30 o 
  -6   6   6       11.57        9.26      2.18 o 
  -5   6   6        1.42        2.94      2.15 o 
  -4   6   6       33.43       33.63      5.18 o 
  -3   6   6       19.61        8.36      2.92 o 
  -2   6   6       41.86       50.95      7.11 o 
  -1   6   6      379.44      372.39      6.30 o 
   0   6   6      495.68      521.61     12.20 o 
   1   6   6      471.83      492.57      7.75 o 
   2   6   6      683.38      678.98      8.12 o 
   3   6   6      272.09      275.36      6.40 o 
   4   6   6       25.58       32.10      4.73 o 
   5   6   6       77.47       61.40      5.70 o 
   6   6   6       26.71       36.67      5.55 o 
   7   6   6       17.43       12.56      3.11 o 
  -7   7   6        0.02       -0.47      2.69 o 
  -6   7   6        2.11        7.91      2.74 o 
  -5   7   6      181.94      175.77      4.98 o 
  -4   7   6       83.03       83.57      8.25 o 
  -3   7   6       11.52        8.41      2.52 o 
  -2   7   6        1.12        1.26      1.90 o 
  -1   7   6       51.75       57.16      8.80 o 
   0   7   6       38.18       35.57      2.53 o 
   1   7   6       15.55       18.52      2.13 o 
   2   7   6      154.97      159.14      3.56 o 
   3   7   6      172.48      144.16      4.97 o 
   4   7   6       14.43       17.40      2.94 o 
   5   7   6        0.89        3.03      2.13 o 
   6   7   6        0.33        3.20      2.18 o 
   7   7   6       65.00       62.37      9.26 o 
  -7   8   6       55.97       43.68      5.56 o 
  -6   8   6        2.42        1.76      3.03 o 
  -5   8   6       16.20       19.85      3.00 o 
  -4   8   6        9.94        9.25      1.78 o 
  -3   8   6        1.67        8.41      2.52 o 
  -2   8   6        5.05        5.19      2.67 o 
  -1   8   6     1225.07     1232.94     54.74 o 
   0   8   6      122.67      105.45      3.88 o 
   1   8   6      352.05      376.06      6.20 o 
   2   8   6      242.13      250.10      3.96 o 
   3   8   6        1.41        2.60      1.70 o 
   4   8   6       49.29       48.98      5.07 o 
   5   8   6        5.61        8.55      1.80 o 
   6   8   6       19.13       11.10      2.33 o 
   7   8   6        5.93        9.38      3.50 o 
  -7   9   6       43.89       35.19      4.94 o 
  -6   9   6        0.30        4.35      2.41 o 
  -5   9   6       73.21       68.93      7.33 o 
  -4   9   6      119.01      114.04      9.13 o 
  -3   9   6      115.31       95.72      5.75 o 
  -2   9   6       33.52       31.51      4.34 o 
  -1   9   6      960.33      873.68     16.74 o 
   0   9   6        2.19        1.64      1.52 o 
   1   9   6        6.64        6.77      1.64 o 
   2   9   6        0.00       -1.16      1.74 o 
   3   9   6      201.41      216.09     10.20 o 
   4   9   6       27.94       28.37      3.97 o 
   5   9   6        3.52        3.76      2.29 o 
   6   9   6        2.96        2.78      3.09 o 
  -7  10   6        1.10        4.14      3.54 o 
  -6  10   6        1.30        2.68      3.41 o 
  -5  10   6        8.97        4.69      3.22 o 
  -4  10   6        0.30        1.19      2.66 o 
  -3  10   6       19.94       21.79      3.66 o 
  -2  10   6      135.32      141.06      8.27 o 
  -1  10   6      126.26      149.48     13.70 o 
   0  10   6      123.24      137.05      6.77 o 
   1  10   6      123.53      131.78      4.27 o 
   2  10   6      173.59      171.17      4.31 o 
   3  10   6      357.51      404.44      8.67 o 
   4  10   6        7.62        7.22      3.49 o 
   5  10   6       67.67       60.96      6.47 o 
   6  10   6       61.90       74.81     11.24 o 
  -6  11   6      108.60      131.85      8.91 o 
  -5  11   6      159.22      157.47      7.89 o 
  -4  11   6      135.73      165.55      9.11 o 
  -3  11   6       59.91       51.43      7.54 o 
  -2  11   6        0.00        0.85      2.81 o 
  -1  11   6      628.93      641.13     10.04 o 
   0  11   6      124.86      120.51      7.48 o 
   1  11   6       64.93       62.41      4.89 o 
   2  11   6       51.84       54.77      7.44 o 
   3  11   6      254.48      268.87      7.84 o 
   4  11   6        4.06       14.15      4.18 o 
   5  11   6       39.65       37.40      5.82 o 
   6  11   6        2.38        2.52      4.10 o 
  -6  12   6        9.51        8.54      3.81 o 
  -5  12   6       72.01       63.33      7.92 o 
  -4  12   6        0.01        5.25      3.57 o 
  -3  12   6      344.65      383.73     11.07 o 
  -2  12   6      386.79      368.26      8.78 o 
  -1  12   6      135.59      133.48      6.92 o 
   0  12   6      426.26      422.74      8.53 o 
   1  12   6       27.40       30.55      6.15 o 
   2  12   6       40.12       34.70      5.25 o 
   3  12   6       10.69       13.17      3.25 o 
   4  12   6        9.87       13.50      4.32 o 
   5  12   6       38.15       44.87      5.39 o 
  -5  13   6       94.14       93.40     10.84 o 
  -4  13   6       26.37       34.74      5.10 o 
  -3  13   6       50.22       51.10      6.63 o 
  -2  13   6        7.53        8.22      3.80 o 
  -1  13   6      216.87      216.45      9.81 o 
   0  13   6       47.76       52.16      7.56 o 
   1  13   6       25.04       26.03      4.83 o 
   2  13   6      100.77      109.00     19.23 o 
   3  13   6      251.95      262.72      8.29 o 
   4  13   6      186.95      185.96      7.15 o 
   5  13   6        8.81        9.65      2.89 o 
  -5  14   6        6.64        5.23      2.61 o 
  -4  14   6        7.35       16.05      4.50 o 
  -3  14   6        5.59        9.11      3.51 o 
  -2  14   6       13.78       13.87      4.47 o 
  -1  14   6       42.91       45.12      5.46 o 
   0  14   6       14.87       15.08      3.73 o 
   1  14   6        2.57        4.99      3.50 o 
   2  14   6       35.78       39.24      7.41 o 
   3  14   6       73.95       60.79      7.57 o 
   4  14   6       21.05       15.41      3.04 o 
  -4  15   6       10.07        7.85      3.61 o 
  -3  15   6       67.79       74.57      9.98 o 
  -2  15   6       83.40       90.46     10.20 o 
  -1  15   6        5.10        7.53      3.35 o 
   0  15   6        1.17        5.46      2.10 o 
   1  15   6       12.52       11.27      3.95 o 
   2  15   6       24.21       30.54      6.60 o 
   3  15   6       56.90       55.91     12.66 o 
   4  15   6       46.50       44.61      8.66 o 
  -4  16   6       75.53       84.86      9.73 o 
  -3  16   6        6.30        8.52      3.17 o 
  -2  16   6        0.86        5.71      3.52 o 
  -1  16   6       97.38       93.09     16.50 o 
   0  16   6       12.59       16.09      5.55 o 
   1  16   6        0.01       -0.67      3.56 o 
   2  16   6       42.25       24.02      6.13 o 
   3  16   6        3.81        5.82      4.31 o 
  -3  17   6       41.65       51.49      7.11 o 
  -2  17   6       25.08       21.52      4.28 o 
  -1  17   6        6.22        4.65      3.53 o 
   0  17   6       43.31       27.12      5.36 o 
   1  17   6        3.11       10.00      3.67 o 
   2  17   6       95.95      102.35     25.00 o 
  -1  18   6       34.51       30.83      5.92 o 
   0  18   6       51.64       49.81      6.48 o 
   1  18   6        8.70        8.03      4.88 o 
  -8   1   7       14.04       10.40      4.17 o 
  -7   1   7      159.38      198.25      5.74 o 
  -6   1   7       30.80       30.70      3.80 o 
  -5   1   7      336.80      354.05      6.05 o 
  -4   1   7      108.89      116.71      4.13 o 
  -3   1   7      183.92      182.16      3.88 o 
  -2   1   7      170.49      140.67      3.34 o 
  -1   1   7       21.05       19.27      2.48 o 
   0   1   7        0.52        2.52      1.07 o 
   1   1   7       35.97       37.89      2.81 o 
   2   1   7      122.26      115.75      3.33 o 
   3   1   7       53.62       46.35      4.35 o 
   4   1   7       63.91       54.07      6.79 o 
   5   1   7        0.94        4.36      3.31 o 
   6   1   7      154.37      143.03      6.51 o 
   7   1   7       75.30       77.98      7.90 o 
  -7   2   7        1.80        1.97      2.66 o 
  -6   2   7       64.17       63.29      9.16 o 
  -5   2   7       11.04       11.63      2.12 o 
  -4   2   7      118.94      126.97      6.19 o 
  -3   2   7        1.61        3.90      2.37 o 
  -2   2   7      336.93      300.00      5.07 o 
  -1   2   7        0.48        0.94      0.93 o 
   0   2   7        0.12        1.98      1.03 o 
   1   2   7       47.74       45.13      3.09 o 
   2   2   7      230.85      240.76      5.70 o 
   3   2   7      251.48      248.53      3.79 o 
   4   2   7      274.28      250.30      5.84 o 
   5   2   7       27.23       15.84      3.76 o 
   6   2   7        0.33        5.57      2.90 o 
   7   2   7        5.83        3.15      3.72 o 
  -7   3   7      271.75      336.60     12.45 o 
  -6   3   7      186.76      159.56      6.29 o 
  -5   3   7       37.03       28.07      2.94 o 
  -4   3   7      422.42      429.20      7.40 o 
  -3   3   7     2246.99     2395.09     27.86 o 
  -2   3   7       47.03       37.94      3.03 o 
  -1   3   7      717.24      719.93      9.48 o 
   0   3   7        0.19        0.22      1.59 o 
   1   3   7       72.49       63.89      2.80 o 
   2   3   7       24.16       24.40      2.66 o 
   3   3   7        0.43        2.28      1.39 o 
   4   3   7      107.37      105.57      4.19 o 
   5   3   7        0.28        5.61      2.78 o 
   6   3   7      115.80      118.93      8.67 o 
   7   3   7        9.42       11.92      4.66 o 
  -7   4   7       40.68       39.30      5.83 o 
  -6   4   7      211.05      206.42      6.96 o 
  -5   4   7        9.47       12.47      3.78 o 
  -4   4   7     1966.95     1984.85     45.65 o 
  -3   4   7      176.11      189.49      5.29 o 
  -2   4   7     1325.97     1372.96     16.03 o 
  -1   4   7      157.93      165.99      4.15 o 
   0   4   7      221.66      244.16      4.97 o 
   1   4   7      197.49      196.81      3.62 o 
   2   4   7       67.92       71.81      3.09 o 
   3   4   7       56.10       57.29      4.66 o 
   4   4   7      141.64      163.53      5.28 o 
   5   4   7        3.83       10.17      3.26 o 
   6   4   7        3.82        6.11      3.42 o 
   7   4   7       70.08       86.89      6.92 o 
  -7   5   7       73.58       74.49      6.10 o 
  -6   5   7       47.25       49.23      5.35 o 
  -5   5   7      169.55      172.47      6.40 o 
  -4   5   7       18.46       26.18      3.52 o 
  -3   5   7      360.17      372.66      7.24 o 
  -2   5   7       74.26       61.59      5.67 o 
  -1   5   7       33.46       31.61      3.36 o 
   0   5   7      420.82      429.03      6.61 o 
   1   5   7       34.54       39.31      6.35 o 
   2   5   7      910.76      970.42     10.41 o 
   3   5   7        8.61        8.67      2.96 o 
   4   5   7        8.23       11.59      2.75 o 
   5   5   7       75.08       61.58      6.47 o 
   6   5   7       99.78       88.96      7.32 o 
   7   5   7       66.35       56.02      7.05 o 
  -7   6   7       74.52       68.35      8.11 o 
  -6   6   7       31.19       34.13      4.71 o 
  -5   6   7       53.27       44.93      4.37 o 
  -4   6   7       78.79       73.53      7.17 o 
  -3   6   7       74.74       75.02      7.27 o 
  -2   6   7       94.74       81.33      7.17 o 
  -1   6   7       18.28       20.88      2.68 o 
   0   6   7       25.58       26.52      2.78 o 
   1   6   7        2.90        5.96      2.48 o 
   2   6   7       27.86       37.33      3.32 o 
   3   6   7      222.61      221.90      4.59 o 
   4   6   7      223.84      207.58      8.59 o 
   5   6   7        0.00        0.26      2.67 o 
   6   6   7       20.08       22.33      3.65 o 
  -7   7   7      163.18      173.70      8.06 o 
  -6   7   7       50.69       52.76      5.90 o 
  -5   7   7       15.66       11.44      2.88 o 
  -4   7   7       20.03       22.37      3.61 o 
  -3   7   7      648.07      678.41     11.29 o 
  -2   7   7       17.94       22.44      4.52 o 
  -1   7   7       71.39       71.86      7.51 o 
   0   7   7        7.46        9.99      2.46 o 
   1   7   7      173.05      189.64      6.58 o 
   2   7   7       81.32       83.26      5.91 o 
   3   7   7        2.13        5.43      2.86 o 
   4   7   7       73.06       78.15      7.00 o 
   5   7   7        2.69        3.10      2.49 o 
   6   7   7       59.86       72.08      8.79 o 
  -7   8   7       18.02       22.23      3.90 o 
  -6   8   7        5.79        7.68      3.09 o 
  -5   8   7        8.82        9.47      3.84 o 
  -4   8   7      254.33      255.05     10.96 o 
  -3   8   7       11.43        7.97      2.48 o 
  -2   8   7      148.08      146.52      6.46 o 
  -1   8   7      598.85      566.94      9.89 o 
   0   8   7      143.23      139.74      6.16 o 
   1   8   7      135.24      128.65      5.14 o 
   2   8   7      239.76      245.04      5.05 o 
   3   8   7        0.88        5.40      2.31 o 
   4   8   7       10.61        9.96      6.81 o 
   5   8   7       34.42       28.59      4.63 o 
   6   8   7       20.01       20.28      5.06 o 
  -6   9   7        0.01        3.30      4.18 o 
  -5   9   7       16.94       19.43      3.55 o 
  -4   9   7       17.63       11.29      4.21 o 
  -3   9   7      110.75      110.00     18.04 o 
  -2   9   7       76.41       66.87     10.39 o 
  -1   9   7      119.28      120.12      5.28 o 
   0   9   7       52.47       38.83      5.88 o 
   1   9   7       24.53       28.91      3.90 o 
   2   9   7       62.13       77.45      4.06 o 
   3   9   7       10.28       16.37      3.76 o 
   4   9   7      107.60      102.75      7.94 o 
   5   9   7       78.74       70.25      6.57 o 
   6   9   7       14.79       14.96      3.94 o 
  -6  10   7       15.73       11.15      3.09 o 
  -5  10   7       55.86       50.09      8.15 o 
  -4  10   7       29.83       33.29      5.73 o 
  -3  10   7       77.72       68.41      9.43 o 
  -2  10   7      760.23      743.63     11.41 o 
  -1  10   7      228.43      201.33      7.27 o 
   0  10   7      187.20      181.72      8.10 o 
   1  10   7      171.43      153.01      8.12 o 
   2  10   7      346.25      336.07      8.33 o 
   3  10   7       29.18       32.14      4.67 o 
   4  10   7        0.01        3.56      3.18 o 
   5  10   7      129.79      158.44     10.09 o 
   6  10   7       55.66       48.52      7.58 o 
  -6  11   7      184.10      209.80      9.95 o 
  -5  11   7        0.00        5.28      4.13 o 
  -4  11   7        0.53       -1.20      4.93 o 
  -3  11   7       66.68       57.43      6.45 o 
  -2  11   7      114.78      105.52     17.50 o 
  -1  11   7        1.10        3.47      4.81 o 
   0  11   7      698.92      702.72     14.33 o 
   1  11   7       89.01      100.49      7.52 o 
   2  11   7      120.81      108.72      5.59 o 
   3  11   7        1.20        2.16      2.76 o 
   4  11   7        4.16        9.13      3.21 o 
   5  11   7        0.11        7.00      2.93 o 
  -5  12   7        8.51        3.79      3.33 o 
  -4  12   7       92.39      101.74      9.47 o 
  -3  12   7       65.21       65.07      9.55 o 
  -2  12   7       15.87       14.32      3.74 o 
  -1  12   7      679.83      651.92     13.37 o 
   0  12   7       25.52       22.75      5.74 o 
   1  12   7      286.71      307.30      7.42 o 
   2  12   7      526.94      555.00     11.83 o 
   3  12   7       26.43       29.93      4.98 o 
   4  12   7       99.21       85.06      8.55 o 
   5  12   7       57.91       52.44      8.07 o 
  -5  13   7        9.04       11.73      3.87 o 
  -4  13   7        9.72       13.96      3.88 o 
  -3  13   7      186.05      163.80     10.66 o 
  -2  13   7       26.14       23.41      4.13 o 
  -1  13   7      341.88      350.96      8.94 o 
   0  13   7       41.33       36.85      7.44 o 
   1  13   7       20.44       23.60      3.86 o 
   2  13   7        0.19        7.30      6.65 o 
   3  13   7        5.89        3.22      3.99 o 
   4  13   7       70.54       70.29      9.33 o 
  -4  14   7       36.12       45.31      6.43 o 
  -3  14   7       20.55       22.86      4.72 o 
  -2  14   7      186.66      185.41      6.95 o 
  -1  14   7        0.20        3.11      2.50 o 
   0  14   7        0.00        0.04      3.90 o 
   1  14   7        8.92        5.90      4.17 o 
   2  14   7      218.82      255.58     15.61 o 
   3  14   7       16.24        6.38      4.32 o 
   4  14   7       44.81       44.86     10.93 o 
  -4  15   7        0.52        5.49      3.65 o 
  -3  15   7       56.90       55.28      7.65 o 
  -2  15   7       76.33       89.44      7.46 o 
  -1  15   7       22.68       26.37      5.13 o 
   0  15   7       53.95       52.93      7.58 o 
   1  15   7       25.46       18.88      6.37 o 
   2  15   7        4.55        4.50      3.12 o 
   3  15   7        0.26        7.79      5.21 o 
  -3  16   7       10.33       12.28      3.39 o 
  -2  16   7       68.98       81.65      8.43 o 
  -1  16   7        2.32        7.16      2.82 o 
   0  16   7        3.07        2.37      3.39 o 
   1  16   7        0.91        6.55      3.33 o 
   2  16   7       45.18       42.24      7.27 o 
  -2  17   7       14.80       16.71      5.32 o 
  -1  17   7       16.93        9.29      3.36 o 
   0  17   7        3.05        5.43      3.03 o 
   1  17   7       76.77       91.83     14.26 o 
  -7   0   8       37.12       33.31      9.36 o 
  -6   0   8       72.76       72.54     12.69 o 
  -5   0   8        4.81        3.13      2.98 o 
  -4   0   8      721.45      682.94     12.00 o 
  -3   0   8     1038.00     1101.53     26.89 o 
  -2   0   8        8.30        6.23      2.54 o 
  -1   0   8      507.20      472.85      9.41 o 
   0   0   8     1006.70      931.78     23.09 o 
   1   0   8      290.06      297.81      6.53 o 
   2   0   8       21.15       14.11      4.06 o 
   3   0   8      735.97      765.23     15.86 o 
   4   0   8       84.81       65.62      6.44 o 
   5   0   8       12.55        8.45      5.40 o 
   6   0   8       35.09       23.51      6.74 o 
  -7   1   8        1.58        6.75      2.55 o 
  -6   1   8        5.61        7.42      2.34 o 
  -5   1   8       23.65       24.07      2.99 o 
  -4   1   8      205.50      220.21      6.00 o 
  -3   1   8       75.68       75.95      4.78 o 
  -2   1   8        6.67        5.40      1.78 o 
  -1   1   8        4.84        3.58      1.25 o 
   0   1   8        3.47        1.96      1.72 o 
   1   1   8       71.33       72.10      4.71 o 
   2   1   8       20.79       25.19      3.12 o 
   3   1   8       12.81       12.91      2.28 o 
   4   1   8       40.79       45.88      8.85 o 
   5   1   8        5.82        8.17      2.57 o 
   6   1   8       28.10       14.88      3.40 o 
  -7   2   8      179.38      191.18      6.44 o 
  -6   2   8        5.52        5.13      2.25 o 
  -5   2   8       20.54        8.40      2.56 o 
  -4   2   8      240.43      212.26      4.44 o 
  -3   2   8       39.40       52.80      4.58 o 
  -2   2   8      365.17      356.34      5.76 o 
  -1   2   8        7.37        5.09      2.36 o 
   0   2   8     1366.31     1401.64      8.68 o 
   1   2   8       92.85       90.37      2.89 o 
   2   2   8       78.84       74.79      3.31 o 
   3   2   8      289.08      243.08      6.39 o 
   4   2   8      295.11      346.46      7.28 o 
   5   2   8        0.52        7.29      3.09 o 
   6   2   8       43.05       52.37      7.81 o 
  -7   3   8       53.08       50.14      8.57 o 
  -6   3   8        5.67        7.56      2.25 o 
  -5   3   8        6.83        7.18      2.24 o 
  -4   3   8      195.26      193.68      6.14 o 
  -3   3   8       27.95       23.01      3.08 o 
  -2   3   8      865.39      868.50     10.91 o 
  -1   3   8      313.17      323.94     11.67 o 
   0   3   8      394.55      393.27      7.91 o 
   1   3   8      137.28      139.18      4.34 o 
   2   3   8      205.69      192.53      3.79 o 
   3   3   8       11.17       15.31      2.57 o 
   4   3   8      136.86      127.51      6.42 o 
   5   3   8        1.28        2.55      2.42 o 
   6   3   8       42.54       51.67      8.60 o 
  -7   4   8      199.45      192.23     12.01 o 
  -6   4   8      168.87      158.23      6.25 o 
  -5   4   8        6.25        1.10      2.69 o 
  -4   4   8      778.60      738.69     12.20 o 
  -3   4   8       55.01       56.95      4.31 o 
  -2   4   8        6.36        3.99      2.00 o 
  -1   4   8      108.60      112.33      4.34 o 
   0   4   8      242.06      219.58      8.27 o 
   1   4   8        8.51       10.21      5.23 o 
   2   4   8       76.11       68.21      4.02 o 
   3   4   8      511.05      566.14      8.94 o 
   4   4   8      107.14       97.29      8.65 o 
   5   4   8        6.58        5.73      5.71 o 
   6   4   8       58.61       46.48     11.07 o 
  -7   5   8      136.36      116.41      9.42 o 
  -6   5   8        0.14        0.39      2.82 o 
  -5   5   8       17.36       18.64      4.08 o 
  -4   5   8      130.73      137.14      5.45 o 
  -3   5   8       29.13       28.84      4.05 o 
  -2   5   8       29.61       35.03      5.40 o 
  -1   5   8       22.99       19.35      2.43 o 
   0   5   8      115.93      113.89      3.56 o 
   1   5   8       11.83       18.70      3.40 o 
   2   5   8      212.65      213.24      7.37 o 
   3   5   8       57.95       52.30      5.50 o 
   4   5   8       52.62       67.54      6.91 o 
   5   5   8       18.99       11.98      5.99 o 
   6   5   8       51.37       32.96      6.23 o 
  -7   6   8      153.71      165.85      9.33 o 
  -6   6   8       32.91       29.60      6.57 o 
  -5   6   8        5.56        7.20      2.56 o 
  -4   6   8       58.46       59.70      8.25 o 
  -3   6   8        5.82        6.67      3.15 o 
  -2   6   8       10.21       10.20      4.06 o 
  -1   6   8        2.65        4.47      2.40 o 
   0   6   8      519.19      506.60      6.88 o 
   1   6   8       47.56       52.68      5.94 o 
   2   6   8      133.21      130.08      4.22 o 
   3   6   8      327.74      285.12     10.64 o 
   4   6   8       59.54       68.23      7.10 o 
   5   6   8       41.81       34.45      7.36 o 
   6   6   8       31.31       41.62      8.25 o 
  -6   7   8        9.39        6.01      4.05 o 
  -5   7   8        0.47        3.26      2.16 o 
  -4   7   8        8.23        8.94      5.42 o 
  -3   7   8      133.17      141.64      8.30 o 
  -2   7   8       33.08       37.65      5.42 o 
  -1   7   8       32.72       32.75      4.80 o 
   0   7   8        5.27        8.92      2.47 o 
   1   7   8       31.40       29.24      3.69 o 
   2   7   8      188.38      170.71      5.02 o 
   3   7   8        8.94       10.49      3.28 o 
   4   7   8        3.08        2.31      2.70 o 
   5   7   8        0.05        4.25      3.39 o 
   6   7   8        7.50       12.70      5.02 o 
  -6   8   8        0.09        4.98      4.13 o 
  -5   8   8        1.75        3.67      2.67 o 
  -4   8   8       65.15       54.04      7.78 o 
  -3   8   8       35.93       41.91      6.07 o 
  -2   8   8       40.28       39.92      5.41 o 
  -1   8   8       11.09       12.18      3.38 o 
   0   8   8       58.10       54.82      6.47 o 
   1   8   8       11.83       13.14      2.30 o 
   2   8   8       10.09        6.93      1.71 o 
   3   8   8      175.60      205.85      8.15 o 
   4   8   8      208.91      211.18      7.99 o 
   5   8   8       27.78       22.14      5.53 o 
   6   8   8       92.49       91.58      7.80 o 
  -6   9   8       17.76       11.20      3.85 o 
  -5   9   8      287.70      292.20     10.90 o 
  -4   9   8       66.27       64.85      7.28 o 
  -3   9   8        6.05        9.62      3.20 o 
  -2   9   8        4.35        8.78      4.81 o 
  -1   9   8       18.13       17.99      3.69 o 
   0   9   8      314.48      302.85      8.64 o 
   1   9   8      199.10      198.62      6.44 o 
   2   9   8       22.96       25.31      3.79 o 
   3   9   8        0.46        3.39      2.53 o 
   4   9   8       53.29       41.87      6.28 o 
   5   9   8       87.23       89.75      7.99 o 
  -6  10   8       99.26       84.23     14.66 o 
  -5  10   8        0.57        7.79      3.22 o 
  -4  10   8       30.00       34.24      6.20 o 
  -3  10   8        1.25        5.02      3.12 o 
  -2  10   8      214.22      211.45      8.46 o 
  -1  10   8        2.98        7.23      3.30 o 
   0  10   8       20.17       20.75      4.86 o 
   1  10   8        9.08        9.36      2.76 o 
   2  10   8      185.42      193.59     10.95 o 
   3  10   8      125.10      114.41      8.33 o 
   4  10   8        0.19       -0.48      3.09 o 
   5  10   8       23.83       25.11      5.48 o 
  -5  11   8      141.25      141.23     11.61 o 
  -4  11   8       92.09       87.19     13.93 o 
  -3  11   8       13.33       12.60      5.40 o 
  -2  11   8      207.78      213.69     10.34 o 
  -1  11   8       47.68       34.86      5.36 o 
   0  11   8        3.61        4.80      3.55 o 
   1  11   8      442.97      448.37     10.68 o 
   2  11   8        0.19        5.06      3.12 o 
   3  11   8       66.56       61.85      7.49 o 
   4  11   8      162.33      167.91      6.55 o 
   5  11   8       19.73       27.53      5.24 o 
  -5  12   8       16.70       11.45      3.03 o 
  -4  12   8      365.40      410.03     10.29 o 
  -3  12   8       10.04        7.37      3.05 o 
  -2  12   8       17.50       28.33      5.27 o 
  -1  12   8       10.29        9.70      4.01 o 
   0  12   8        0.11        4.54      3.07 o 
   1  12   8        2.30        7.27      3.10 o 
   2  12   8      169.28      175.80     13.45 o 
   3  12   8       66.75       71.28      8.07 o 
   4  12   8        4.32        2.53      3.14 o 
  -4  13   8      312.68      341.09      9.18 o 
  -3  13   8       14.05       13.75      4.61 o 
  -2  13   8      215.75      248.06      9.04 o 
  -1  13   8        0.28        3.37      3.83 o 
   0  13   8       25.88       25.82      5.05 o 
   1  13   8       25.91       15.90      5.87 o 
   2  13   8       13.95       12.33      3.16 o 
   3  13   8        0.99       -2.39      4.57 o 
   4  13   8       89.31       95.75     10.11 o 
  -4  14   8       62.54       58.21      9.32 o 
  -3  14   8        2.17        2.39      5.27 o 
  -2  14   8       14.27        5.45      4.69 o 
  -1  14   8        1.22        1.68      2.88 o 
   0  14   8       21.74       17.33      4.14 o 
   1  14   8        0.54        2.68      4.35 o 
   2  14   8       26.87       32.58      7.61 o 
   3  14   8       29.67       25.48      6.11 o 
  -3  15   8       13.84       18.99      3.77 o 
  -2  15   8        8.41        7.80      3.03 o 
  -1  15   8        5.65        8.97      4.16 o 
   0  15   8       34.54       34.18      6.85 o 
   1  15   8        0.35        3.10      3.89 o 
   2  15   8       18.71       15.86      4.28 o 
  -2  16   8        0.08        8.20      3.17 o 
  -1  16   8       99.87       97.86     13.91 o 
   0  16   8       75.95       66.76     16.06 o 
   1  16   8       26.05       20.22      6.27 o 
  -7   1   9      154.71      202.83     36.89 o 
  -6   1   9      443.85      520.89     16.54 o 
  -5   1   9      222.78      228.50      4.83 o 
  -4   1   9       16.67       13.11      2.14 o 
  -3   1   9        0.01        3.47      1.25 o 
  -2   1   9      675.32      667.51      6.80 o 
  -1   1   9      121.90      120.62      3.34 o 
   0   1   9      149.33      144.37      5.06 o 
   1   1   9       75.18       69.12      5.11 o 
   2   1   9      373.82      370.38      6.41 o 
   3   1   9        8.31        7.87      2.36 o 
   4   1   9      218.24      238.01     11.71 o 
   5   1   9       20.82       11.00      3.86 o 
   6   1   9        2.14        6.28      3.19 o 
  -7   2   9        5.86        5.60      2.59 o 
  -6   2   9        2.98        3.12      1.95 o 
  -5   2   9       19.27       13.02      3.44 o 
  -4   2   9      105.99      105.48      5.24 o 
  -3   2   9       24.68       25.29      3.70 o 
  -2   2   9      636.02      632.97     10.54 o 
  -1   2   9       10.26        2.50      1.96 o 
   0   2   9      419.39      411.57      5.74 o 
   1   2   9       28.39       26.89      3.79 o 
   2   2   9       35.88       37.31      3.71 o 
   3   2   9        7.70        9.44      2.56 o 
   4   2   9        7.58       11.52      4.44 o 
   5   2   9       11.32        9.14      3.06 o 
   6   2   9       30.71       23.77      5.79 o 
  -7   3   9       82.34       76.76     14.80 o 
  -6   3   9       86.99       89.87     11.13 o 
  -5   3   9        0.77        7.54      3.40 o 
  -4   3   9      145.65      141.25     10.39 o 
  -3   3   9      163.99      139.37      6.54 o 
  -2   3   9     1016.74     1016.91     10.99 o 
  -1   3   9      460.48      461.61      6.08 o 
   0   3   9      192.90      203.73      5.54 o 
   1   3   9        3.74        3.85      1.94 o 
   2   3   9       90.15       89.91      5.67 o 
   3   3   9       48.74       53.38      5.69 o 
   4   3   9      268.77      290.60      8.26 o 
   5   3   9       44.89       23.31      6.42 o 
   6   3   9        2.22       14.64      5.83 o 
  -6   4   9       11.27        6.48      3.58 o 
  -5   4   9      139.16      127.21      7.90 o 
  -4   4   9        1.09        3.77      2.07 o 
  -3   4   9       53.07       65.07      6.01 o 
  -2   4   9      119.61      115.98      5.68 o 
  -1   4   9        2.49        3.43      2.72 o 
   0   4   9      278.60      289.57      4.68 o 
   1   4   9        9.94        8.65      2.33 o 
   2   4   9        1.04        3.56      1.68 o 
   3   4   9        2.20        5.09      1.73 o 
   4   4   9      123.46      116.12      9.57 o 
   5   4   9        2.76        8.21      4.69 o 
   6   4   9       65.66       49.47      7.89 o 
  -6   5   9      120.12      135.94      8.61 o 
  -5   5   9       53.31       57.37      5.90 o 
  -4   5   9       12.99       11.85      3.20 o 
  -3   5   9      114.12      135.51      5.82 o 
  -2   5   9      143.62      140.28      7.35 o 
  -1   5   9      460.74      465.95      9.20 o 
   0   5   9      450.06      459.96      9.31 o 
   1   5   9       54.70       56.84      4.39 o 
   2   5   9      137.50      140.76      5.82 o 
   3   5   9       72.65       59.79      8.37 o 
   4   5   9      125.32      120.66      7.33 o 
   5   5   9       21.42       21.23      5.14 o 
   6   5   9        1.60        3.65      3.30 o 
  -6   6   9       63.37       53.87      8.51 o 
  -5   6   9      188.03      172.33     14.77 o 
  -4   6   9      139.77      126.75      8.12 o 
  -3   6   9      293.26      294.34      8.54 o 
  -2   6   9      210.69      200.74      6.31 o 
  -1   6   9      254.19      264.49      6.48 o 
   0   6   9       65.57       57.11      7.61 o 
   1   6   9        2.19        3.57      3.05 o 
   2   6   9        8.03       10.22      3.31 o 
   3   6   9        4.48        7.70      3.38 o 
   4   6   9        0.05        4.85      2.37 o 
   5   6   9       61.47       59.34      9.55 o 
  -6   7   9       83.21       76.71     14.55 o 
  -5   7   9       13.72       10.95      3.20 o 
  -4   7   9        0.00        4.14      3.22 o 
  -3   7   9      174.58      170.90     11.01 o 
  -2   7   9       74.78       87.96     13.56 o 
  -1   7   9      419.21      410.56      9.59 o 
   0   7   9      455.08      474.71     12.03 o 
   1   7   9      108.13      117.69      6.20 o 
   2   7   9       36.51       37.61      7.87 o 
   3   7   9       24.72       27.32      3.93 o 
   4   7   9       82.99       86.21     10.31 o 
   5   7   9       44.27       27.21     10.67 o 
  -6   8   9        6.60        9.16      3.34 o 
  -5   8   9       75.99       75.32     12.46 o 
  -4   8   9        6.58        1.94      3.24 o 
  -3   8   9      188.40      216.94      6.96 o 
  -2   8   9        5.76        9.66      3.95 o 
  -1   8   9       16.88       13.43      3.32 o 
   0   8   9      138.76      146.69      7.09 o 
   1   8   9      171.90      168.20      7.51 o 
   2   8   9        0.07        5.62      2.19 o 
   3   8   9      122.53      139.11     15.04 o 
   4   8   9        3.60        1.96      2.16 o 
   5   8   9       19.06       34.38      7.58 o 
  -5   9   9       12.66       18.36      3.72 o 
  -4   9   9        5.06        8.08      3.92 o 
  -3   9   9        2.19        6.57      2.87 o 
  -2   9   9        4.76        6.33      3.38 o 
  -1   9   9       13.73       10.05      4.41 o 
   0   9   9      341.39      367.39      8.24 o 
   1   9   9        7.97        8.61      3.82 o 
   2   9   9        1.24        6.57      2.72 o 
   3   9   9       16.62       14.32      2.95 o 
   4   9   9       80.61       69.79      7.99 o 
   5   9   9        9.00        5.66      5.34 o 
  -5  10   9       27.95       27.73      5.58 o 
  -4  10   9       25.75       24.52      4.30 o 
  -3  10   9      163.69      189.04     12.77 o 
  -2  10   9       55.83       69.09      7.97 o 
  -1  10   9       49.07       50.59      7.91 o 
   0  10   9       11.35       10.26      3.19 o 
   1  10   9      214.33      229.63      7.17 o 
   2  10   9       11.68        8.00      3.77 o 
   3  10   9      129.91      119.76     14.72 o 
   4  10   9       26.90       16.80      5.27 o 
  -5  11   9        5.90        5.63      3.21 o 
  -4  11   9       72.33       86.40     11.41 o 
  -3  11   9        5.22        5.20      2.54 o 
  -2  11   9       96.77      113.55     10.18 o 
  -1  11   9      352.54      357.19     14.65 o 
   0  11   9      247.13      241.18      7.92 o 
   1  11   9      147.41      147.10      9.41 o 
   2  11   9        0.01        5.15      3.44 o 
   3  11   9        4.50       11.24      4.69 o 
   4  11   9       86.43      104.58      9.28 o 
  -4  12   9       69.90       74.43      9.48 o 
  -3  12   9       25.24       27.32      4.48 o 
  -2  12   9       30.66       34.68      6.15 o 
  -1  12   9       88.84       86.92      8.26 o 
   0  12   9       48.89       38.84      5.87 o 
   1  12   9      100.93       78.81     17.27 o 
   2  12   9       15.29        8.57      8.04 o 
   3  12   9       78.79       97.61      8.04 o 
  -3  13   9        4.65        8.99      4.36 o 
  -2  13   9      270.30      301.41     12.94 o 
  -1  13   9       15.38        6.96      4.35 o 
   0  13   9        3.18        3.92      2.62 o 
   1  13   9       27.55       28.97      7.82 o 
   2  13   9        8.56        9.69      5.11 o 
   3  13   9        9.32        7.23      4.21 o 
  -3  14   9       20.94       17.02      4.75 o 
  -2  14   9      125.55      118.06     15.63 o 
  -1  14   9       12.80       13.75      3.50 o 
   0  14   9       10.33        9.94      4.41 o 
   1  14   9       40.27       58.94     11.18 o 
   2  14   9        1.13        3.87      3.38 o 
  -1  15   9        1.30        0.88      2.93 o 
   0  15   9       10.46        8.50      3.28 o 
  -6   0  10       80.89       74.74     25.65 o 
  -5   0  10       14.99       14.61      7.24 o 
  -4   0  10      205.55      207.73     31.41 o 
  -3   0  10       71.22       72.51     14.34 o 
  -2   0  10       19.68       14.29      5.43 o 
  -1   0  10       90.36       91.71      6.79 o 
   0   0  10     1034.02     1120.86     19.72 o 
   1   0  10       65.29       81.07      7.83 o 
   2   0  10      124.29      136.17      6.16 o 
   3   0  10       22.38       20.40      8.17 o 
   4   0  10      186.24      180.44      9.87 o 
   5   0  10       72.75       48.55     20.78 o 
  -6   1  10       80.77       73.56     15.89 o 
  -5   1  10       30.88       33.10      9.15 o 
  -4   1  10        8.74       10.83      4.04 o 
  -3   1  10       23.79       22.29      4.17 o 
  -2   1  10       79.04       78.50      9.09 o 
  -1   1  10       11.15       12.35      3.50 o 
   0   1  10      202.39      208.75      4.92 o 
   1   1  10        6.79       11.21      3.01 o 
   2   1  10       88.85       84.67      6.28 o 
   3   1  10        0.06        7.02      5.72 o 
   4   1  10       16.68       20.36      9.29 o 
   5   1  10        1.91        8.70      5.07 o 
  -6   2  10       26.33       23.51      9.09 o 
  -5   2  10       13.18        8.43      3.43 o 
  -4   2  10        9.40        3.54      3.00 o 
  -3   2  10       70.58       74.13     10.42 o 
  -2   2  10      673.39      657.66      8.27 o 
  -1   2  10      429.18      408.30      7.94 o 
   0   2  10     1277.50     1344.15     28.19 o 
   1   2  10        0.00        4.96      2.05 o 
   2   2  10       11.24       13.40      2.74 o 
   3   2  10       71.88       68.44      8.28 o 
   4   2  10      164.41      173.32     12.48 o 
   5   2  10      161.26      202.56     10.49 o 
  -6   3  10       73.71       60.26     14.44 o 
  -5   3  10        7.97        8.59      2.67 o 
  -4   3  10       17.61       19.17      4.51 o 
  -3   3  10       10.68       12.82      3.21 o 
  -2   3  10       65.88       69.55      6.68 o 
  -1   3  10        2.39        3.84      1.96 o 
   0   3  10       65.58       67.21      6.66 o 
   1   3  10        0.00       -0.37      2.00 o 
   2   3  10      140.39      151.39      6.29 o 
   3   3  10        3.84        7.99      2.52 o 
   4   3  10       29.00       44.05      7.22 o 
   5   3  10        4.94        0.76      3.51 o 
  -6   4  10       16.97       19.58      4.60 o 
  -5   4  10      238.20      208.15      7.57 o 
  -4   4  10        1.57        2.70      3.14 o 
  -3   4  10        4.12        4.56      3.16 o 
  -2   4  10      170.95      152.89      6.98 o 
  -1   4  10       79.17       70.78      7.61 o 
   0   4  10      647.12      704.00     11.21 o 
   1   4  10      294.73      304.70      7.34 o 
   2   4  10        7.14        4.37      2.99 o 
   3   4  10        1.70        2.16      2.47 o 
   4   4  10       87.28       71.72     10.73 o 
   5   4  10       68.04       54.90      6.14 o 
  -6   5  10       18.96       14.14      4.08 o 
  -5   5  10       15.09       11.87      3.26 o 
  -4   5  10        7.72        6.81      3.02 o 
  -3   5  10       96.63       88.79     13.72 o 
  -2   5  10       73.82       79.23      7.88 o 
  -1   5  10        4.76        6.54      1.85 o 
   0   5  10       24.85       22.19      3.51 o 
   1   5  10       51.14       49.53      4.91 o 
   2   5  10       65.38       48.11      7.49 o 
   3   5  10        2.49        9.27      2.30 o 
   4   5  10       18.13        3.36      2.82 o 
   5   5  10        7.31        5.75      3.76 o 
  -5   6  10      140.86      150.36     19.51 o 
  -4   6  10        0.48        3.68      3.64 o 
  -3   6  10        0.41        3.39      2.65 o 
  -2   6  10       21.99       22.48      4.59 o 
  -1   6  10       50.33       51.61      8.03 o 
   0   6  10       76.54       80.88     11.46 o 
   1   6  10      199.52      225.50      5.25 o 
   2   6  10       66.38       69.21      6.84 o 
   3   6  10       46.44       43.81      5.74 o 
   4   6  10       91.39       98.80      7.39 o 
   5   6  10       17.23       30.60      6.90 o 
  -5   7  10       32.27       29.59      5.38 o 
  -4   7  10        3.92        5.41      3.22 o 
  -3   7  10        0.01        5.22      2.27 o 
  -2   7  10       51.91       56.17      8.67 o 
  -1   7  10       18.56       15.08      3.82 o 
   0   7  10        0.19        5.82      2.56 o 
   1   7  10       21.80       17.71      3.48 o 
   2   7  10      160.94      187.05     11.91 o 
   3   7  10        5.80        3.61      2.79 o 
   4   7  10        6.00       13.39      3.73 o 
  -5   8  10       27.76       14.31      3.58 o 
  -4   8  10        0.03       -0.04      2.99 o 
  -3   8  10       33.09       33.99      5.83 o 
  -2   8  10       12.35       19.05      4.47 o 
  -1   8  10      268.51      282.41     14.71 o 
   0   8  10       68.24       69.79      7.80 o 
   1   8  10       59.61       43.79      5.46 o 
   2   8  10       38.39       40.64      6.07 o 
   3   8  10        0.79        8.57      4.11 o 
   4   8  10       15.34        4.23      3.38 o 
  -5   9  10       72.48       66.77      6.60 o 
  -4   9  10      130.46      133.78     11.83 o 
  -3   9  10       75.27       75.75      9.83 o 
  -2   9  10       15.75       16.15      3.79 o 
  -1   9  10      131.56      164.03     12.87 o 
   0   9  10      104.78      113.45     15.02 o 
   1   9  10       20.24       17.37      4.54 o 
   2   9  10       13.27       11.66      3.54 o 
   3   9  10      102.80      115.76     18.09 o 
   4   9  10       26.00        6.92      9.01 o 
  -4  10  10        0.06        5.61      3.00 o 
  -3  10  10        9.78       11.79      4.30 o 
  -2  10  10       21.82       25.12      6.08 o 
  -1  10  10        0.32       -2.01      3.63 o 
   0  10  10       14.90       11.05      3.86 o 
   1  10  10      151.14      178.22     15.99 o 
   2  10  10       79.10       63.97      7.92 o 
   3  10  10       25.66       26.65      6.31 o 
  -4  11  10       24.21       15.29      3.26 o 
  -3  11  10      126.94      107.95     17.36 o 
  -2  11  10       14.05       15.01      4.71 o 
  -1  11  10       49.93       57.03      8.93 o 
   0  11  10      103.54      112.31     10.99 o 
   1  11  10        0.65        2.25      3.57 o 
   2  11  10       60.66       51.13      6.79 o 
   3  11  10       50.51       45.70      9.16 o 
  -3  12  10        2.48        6.09      2.41 o 
  -2  12  10      184.59      184.80      7.19 o 
  -1  12  10        1.75        0.04      3.12 o 
   0  12  10      139.07      134.37     17.20 o 
   1  12  10       34.65       26.01      8.36 o 
   2  12  10       35.25       43.71      7.03 o 
  -2  13  10       62.63       44.60      9.47 o 
  -1  13  10        0.10        2.53      3.24 o 
   0  13  10      154.83      178.00     21.22 o 
   1  13  10        3.29        6.41      4.28 o 
  -5   1  11      270.86      299.47     14.87 o 
  -4   1  11      238.45      260.61     14.18 o 
  -3   1  11       46.99       51.54      8.96 o 
  -2   1  11      140.86      157.23      7.68 o 
  -1   1  11       84.50       97.22      6.80 o 
   0   1  11      240.35      234.28      7.07 o 
   1   1  11       26.75       25.95      3.50 o 
   2   1  11       41.86       40.66      5.24 o 
   3   1  11       12.02       14.23      6.15 o 
   4   1  11       12.20       20.61      6.40 o 
  -5   2  11       19.35       19.79      5.50 o 
  -4   2  11       71.81       74.88     10.09 o 
  -3   2  11        2.93        6.04      3.51 o 
  -2   2  11        0.10        4.78      2.30 o 
  -1   2  11       11.69       10.14      4.20 o 
   0   2  11      105.77       94.26      8.93 o 
   1   2  11       19.38       18.14      3.31 o 
   2   2  11       40.84       41.45      5.36 o 
   3   2  11        1.51        0.87      5.31 o 
   4   2  11       10.71       10.57      6.59 o 
  -5   3  11       37.38       56.67      9.02 o 
  -4   3  11      171.88      170.27     13.17 o 
  -3   3  11        4.88        4.93      6.70 o 
  -2   3  11      189.31      219.45     12.62 o 
  -1   3  11        6.46        9.07      4.01 o 
   0   3  11      209.98      223.18     17.70 o 
   1   3  11        7.09        8.72      2.82 o 
   2   3  11       16.09       11.53      3.78 o 
   3   3  11       22.07       30.14     12.09 o 
   4   3  11        0.08        6.21      4.16 o 
  -5   4  11        0.06        4.20      3.79 o 
  -4   4  11        2.16        6.27      3.13 o 
  -3   4  11      202.32      193.15      8.70 o 
  -2   4  11       11.50        9.33      3.91 o 
  -1   4  11       46.70       36.06      6.89 o 
   0   4  11       70.68       67.73     12.36 o 
   1   4  11        4.11        4.03      2.26 o 
   2   4  11       25.14       28.74      4.53 o 
   3   4  11        9.51       14.73      5.17 o 
   4   4  11       35.20       28.45      8.40 o 
  -5   5  11        8.50        8.04      5.28 o 
  -4   5  11       20.01       18.37      4.48 o 
  -3   5  11       73.70       61.44      8.99 o 
  -2   5  11        0.03        3.08      2.42 o 
  -1   5  11       22.63       21.73      3.46 o 
   0   5  11       36.94       34.21      4.70 o 
   1   5  11        1.16       -0.39      2.71 o 
   2   5  11       31.62       26.87      6.68 o 
   3   5  11       28.93       30.00      8.25 o 
   4   5  11        5.22       12.47      9.29 o 
  -5   6  11       11.18        8.12      2.44 o 
  -4   6  11        0.71        2.36      2.88 o 
  -3   6  11       58.06       43.06      7.29 o 
  -2   6  11        7.85        1.89      2.61 o 
  -1   6  11        1.05        3.03      2.43 o 
   0   6  11      135.90      137.67      5.92 o 
   1   6  11      142.09      141.34      6.89 o 
   2   6  11        5.28        8.63      6.06 o 
   3   6  11       11.06        6.37      2.14 o 
   4   6  11        3.93        0.40      4.98 o 
  -4   7  11        0.13        5.75      2.52 o 
  -3   7  11       36.05       27.20      5.35 o 
  -2   7  11      208.86      238.92      8.04 o 
  -1   7  11       59.55       60.10      8.27 o 
   0   7  11        2.34        2.31      3.49 o 
   1   7  11       15.71       25.40      4.70 o 
   2   7  11       40.14       39.10      7.68 o 
   3   7  11      109.69      130.85     18.67 o 
  -4   8  11       25.63       16.38      3.71 o 
  -3   8  11      132.86      142.17      9.10 o 
  -2   8  11       34.32       35.95      5.37 o 
  -1   8  11        8.77        9.41      3.47 o 
   0   8  11        5.52        8.22      3.26 o 
   1   8  11        0.85       -0.68      3.55 o 
   2   8  11       30.24       31.45      5.04 o 
   3   8  11       57.40       58.01      7.84 o 
  -4   9  11       29.97       26.15      7.69 o 
  -3   9  11       12.80        8.52      2.64 o 
  -2   9  11       26.07       15.57      3.94 o 
  -1   9  11       27.64       22.61      4.95 o 
   0   9  11        1.13        3.75      2.48 o 
   1   9  11        0.04        3.54      2.31 o 
   2   9  11       73.85       51.14      8.01 o 
   3   9  11       48.46       46.75      9.63 o 
  -3  10  11       10.69       10.68      3.34 o 
  -2  10  11       72.19       70.05     13.24 o 
  -1  10  11       63.81       60.40     11.88 o 
   0  10  11        6.85        5.95      2.61 o 
   1  10  11       41.08       30.21      5.66 o 
   2  10  11        3.77       11.92      4.86 o 
  -2  11  11        5.43        6.55      3.41 o 
  -1  11  11        3.75        5.46      2.65 o 
   0  11  11       41.84       43.45     10.31 o 
   1  11  11        0.19        4.62      2.65 o 
  -4   0  12      250.43      260.09     13.58 o 
  -3   0  12      121.91       90.12     27.70 o 
  -2   0  12       45.57       56.78     20.59 o 
  -1   0  12      183.56      189.73      8.14 o 
   0   0  12       36.57       15.89      5.96 o 
   1   0  12        8.41       10.45      3.93 o 
   2   0  12      717.54      688.56     16.96 o 
   3   0  12       11.92        8.40      7.03 o 
  -4   1  12        0.87        0.40      4.65 o 
  -3   1  12       72.69       60.91     14.37 o 
  -2   1  12        2.29        1.14      3.32 o 
  -1   1  12       32.37       32.18      6.89 o 
   0   1  12       20.29       21.17      4.58 o 
   1   1  12       40.63       22.50      5.61 o 
   2   1  12        2.39        0.08      5.18 o 
   3   1  12        0.32        3.66      6.16 o 
  -4   2  12      213.05      234.34     13.73 o 
  -3   2  12       57.14       45.63     10.15 o 
  -2   2  12        9.61        8.16      3.83 o 
  -1   2  12       26.29       28.53      6.45 o 
   0   2  12        0.43        5.90      6.02 o 
   1   2  12       25.78       31.62      5.89 o 
   2   2  12      577.34      664.32     12.54 o 
   3   2  12        0.17        8.11      5.47 o 
  -4   3  12       83.99       60.80     19.87 o 
  -3   3  12        5.89        7.28      4.13 o 
  -2   3  12       46.77       45.35      7.66 o 
  -1   3  12        3.84        3.44      2.65 o 
   0   3  12        0.17        6.54      2.65 o 
   1   3  12        4.59        2.21      4.73 o 
   2   3  12       88.02       79.12     14.42 o 
   3   3  12        0.00       -1.44      4.50 o 
  -4   4  12       28.98       33.01      9.69 o 
  -3   4  12       34.36       21.72      5.30 o 
  -2   4  12      166.74      180.14      9.59 o 
  -1   4  12        0.57        5.68      1.97 o 
   0   4  12        7.62        6.60      4.09 o 
   1   4  12        0.94        9.27      4.42 o 
   2   4  12      254.09      237.31     18.12 o 
   3   4  12        2.04       -2.83      8.51 o 
  -4   5  12        2.33        3.18      3.34 o 
  -3   5  12       14.01        3.10      3.98 o 
  -2   5  12        7.68        6.17      3.81 o 
  -1   5  12       34.82       19.57      4.10 o 
   0   5  12       18.18       12.55      3.23 o 
   1   5  12        0.14        0.70      3.22 o 
   2   5  12        5.69        1.93      5.68 o 
   3   5  12        4.22        5.31      8.99 o 
  -3   6  12       80.22       59.27     18.28 o 
  -2   6  12      151.28      158.89     19.66 o 
  -1   6  12       20.03       12.99      3.84 o 
   0   6  12       16.23       14.53      3.44 o 
   1   6  12        0.00        6.86      4.05 o 
   2   6  12      109.73       85.98     24.76 o 
  -3   7  12       83.89       69.76     16.09 o 
  -2   7  12        0.30        0.19      3.80 o 
  -1   7  12        0.64        3.17      3.06 o 
   0   7  12        6.51        8.03      2.92 o 
   1   7  12       34.42       58.81      7.89 o 
   2   7  12       13.84        7.43      4.57 o 
  -2   8  12       45.74       64.18     10.45 o 
  -1   8  12       30.70       20.65      5.89 o 
   0   8  12       45.97       38.09     12.38 o 
   1   8  12        0.27        3.80      5.14 o 
  -2   9  12        6.52        3.55      4.29 o 
  -1   9  12        7.94        3.83      2.52 o 
   0   9  12        6.65        2.66      2.63 o 
  -3   1  13      501.51      613.11     44.72 o 
  -2   1  13      674.84      699.79     18.57 o 
  -1   1  13       11.08        5.08      4.62 o 
   0   1  13       51.63       61.07     10.25 o 
   1   1  13       10.78        9.10      4.75 o 
   2   1  13       33.21       27.16      8.58 o 
  -3   2  13        0.26        3.00      5.45 o 
  -2   2  13        9.90        7.20      3.64 o 
  -1   2  13       12.55       10.73      3.92 o 
   0   2  13       22.25       17.12      3.87 o 
   1   2  13        5.06        8.27      4.43 o 
  -2   3  13      242.33      277.38      8.31 o 
  -1   3  13       68.57       75.61     11.35 o 
   0   3  13       34.93       27.10      5.87 o 
   1   3  13        5.34        9.99      5.00 o 
  -2   4  13        0.11        3.01      2.97 o 
  -1   4  13       10.08        9.93      4.15 o 
   0   4  13        0.04        3.37      2.48 o 
   1   4  13        4.21        7.71      3.41 o 
  -2   5  13       86.39       66.14     15.47 o 
  -1   5  13      185.83      158.24     13.90 o 
   0   5  13       10.08        8.51      3.32 o 
                                                 
